# Supplementary material for: Biomechanical and structural responses of the aorta to intermittent hypobaric hypoxia in a rat model
Source: Sci Rep. 2022 Mar 8;12:3790. doi: 10.1038/s41598-022-07616-3 (PMC8904842; doi:10.1038/s41598-022-07616-3)
Supplement: Supplementary file 1 — Supplementary Information. [file 41598_2022_7616_MOESM1_ESM.xlsx]

## Sheet: Ring_Opening
Supplementary table 1: Ring opening test measurements
		Closed ring							Opened ring		Statistics
Rat	Artery	N°	Measured thickness (mm)	Calc. thickness (mm)	Internal perimeter (mm)	Internal radious (mm)	External perimeter (mm)	External radious (mm)	N°	Opening angle (deg)	ICC	SD
23	Desc. Thoracic Aorta	1	0.307	0.264993	5.975	0.950951	7.64	1.21594	1	25.63	1	3.569
			0.247	0.267062	5.749	0.914982	7.427	1.18204		24.385
			0.234	0.26547	5.645	0.89843	7.313	1.1639		25.145
	Avg.		0.262667	0.265842	5.78967	0.921454	7.46	1.1873		25.0533
23	Desc. Thoracic Aorta	2	0.275	0.281386	6.239	0.992968	8.007	1.27435	2	20.605
			0.221	0.262128	6.119	0.973869	7.766	1.236		19.28
			0.22	0.280113	6.069	0.965911	7.829	1.24602		20.133
	Avg.		0.238667	0.274542	6.14233	0.977583	7.86733	1.25212		20.006
	Avg.		0.250667	0.270192	5.966	0.949518	7.66367	1.21971		22.5297
		Closed ring							Opened ring		Statistics
Rat	Artery	N°	Measured thickness (mm)	Calc. thickness (mm)	Internal perimeter (mm)	Internal radious (mm)	External perimeter (mm)	External radious (mm)	N°	Opening angle (deg)	ICC	SD
24	Desc. Thoracic Aorta	1	0.202	0.197511	6.671	1.06172	7.912	1.25923	1	58.029	0.9998	21.5121
			0.171	0.215973	6.71	1.06793	8.067	1.2839		59.641
			0.202	0.193214	6.758	1.07557	7.972	1.26878		58.051
	Avg.		0.191667	0.202233	6.713	1.06841	7.98367	1.27064		58.5737
24	Desc. Thoracic Aorta	2	0.205	0.218042	6.421	1.02193	7.791	1.23998	2	27.443
			0.189	0.227432	6.413	1.02066	7.842	1.24809		28.597
			0.168	0.203718	6.437	1.02448	7.717	1.2282		28.413
	Avg.		0.187333	0.216398	6.42367	1.02236	7.78333	1.23876		28.151
	Avg.		0.1895	0.209315	6.56833	1.04538	7.8835	1.2547		43.3623
		Closed ring							Opened ring		Statistics
Rat	Artery	N°	Measured thickness (mm)	Calc. thickness (mm)	Internal perimeter (mm)	Internal radious (mm)	External perimeter (mm)	External radious (mm)	N°	Opening angle (deg)	ICC	SD
22	Desc. Thoracic Aorta	1	0.198	0.130507	6.469	1.02957	7.289	1.16008	1	77.513	0.9919	15.7197
			0.208	0.144035	6.445	1.02575	7.35	1.16979		79.434
			0.146	0.125096	6.477	1.03085	7.263	1.15594		75.942
	Avg.		0.184	0.133213	6.46367	1.02872	7.30067	1.16194		77.6297
22	Desc. Thoracic Aorta	2	0.142	0.140056	5.934	0.944425	6.814	1.08448	2	59.167
			0.142	0.138783	5.959	0.948404	6.831	1.08719		54.433
			0.152	0.137987	5.829	0.927714	6.696	1.0657		52.596
	Avg.		0.145333	0.138942	5.90733	0.940181	6.78033	1.07912		55.3987
	Avg.		0.164667	0.136077	6.1855	0.984453	7.0405	1.12053		66.5142
		Closed ring							Opened ring		Statistics
Rat	Artery	N°	Measured thickness (mm)	Calc. thickness (mm)	Internal perimeter (mm)	Internal radious (mm)	External perimeter (mm)	External radious (mm)	N°	Opening angle (deg)	ICC	SD
20	Desc. Thoracic Aorta	1	0.197	0.1921	5.928	0.943471	7.135	1.13557	1	not measurable	-	-
			0.162	0.213904	5.904	0.939651	7.248	1.15356		not measurable
			0.231	0.210562	5.884	0.936468	7.207	1.14703		not measurable
	Avg.		0.196667	0.205522	5.90533	0.939863	7.19667	1.14539
20	Desc. Thoracic Aorta	2	0.213	0.215177	6.085	0.968458	7.437	1.18364	2	not measurable
			0.205	0.210244	5.992	0.953656	7.313	1.1639		not measurable
			0.198	0.213268	5.949	0.946813	7.289	1.16008		not measurable
	Avg.		0.205333	0.212896	6.00867	0.956309	7.34633	1.16921
	Avg.		0.201	0.209209	5.957	0.948086	7.2715	1.1573
		Closed ring							Opened ring		Statistics
Rat	Artery	N°	Measured thickness (mm)	Calc. thickness (mm)	Internal perimeter (mm)	Internal radious (mm)	External perimeter (mm)	External radious (mm)	N°	Opening angle (deg)	ICC	SD
21	Desc. Thoracic Aorta	1	0.258	0.256399	5.69	0.905592	7.301	1.16199	1	31.945	0.9986	8.63024
			0.236	0.262765	5.694	0.906228	7.345	1.16899		32.703
			0.236	0.261969	5.663	0.901294	7.309	1.16326		33.229
	Avg.		0.243333	0.260377	5.68233	0.904371	7.31833	1.16475		32.6257
21	Desc. Thoracic Aorta	2	0.199	0.236823	6.314	1.0049	7.802	1.24173	2	43.647
			0.209	0.195283	6.624	1.05424	7.851	1.24953		45.819
			0.182	0.193851	6.652	1.0587	7.87	1.25255		45.026
	Avg.		0.196667	0.208652	6.53	1.03928	7.841	1.24793		44.8307
	Avg.		0.22	0.234515	6.10617	0.971827	7.57967	1.20634		38.7282
		Closed ring							Opened ring		Statistics
Rat	Artery	N°	Measured thickness (mm)	Calc. thickness (mm)	Internal perimeter (mm)	Internal radious (mm)	External perimeter (mm)	External radious (mm)	N°	Opening angle (deg)	ICC	SD
19	Desc. Thoracic Aorta	1	0.179	0.181755	6.866	1.09276	8.008	1.27451	1	42.145	-	-
			0.188	0.182392	6.911	1.09992	8.057	1.28231		42.199
			0.174	0.186211	6.849	1.09005	8.019	1.27626		44.263
	Avg.		0.180333	0.183453	6.87533	1.09424	8.028	1.2777		42.869
19	Desc. Thoracic Aorta	2	0.193	0.157245	6.539	1.04071	7.527	1.19796	2	not measurable
			0.188	0.146263	6.646	1.05774	7.565	1.20401		not measurable
			0.155	0.151197	6.67	1.06156	7.62	1.21276		not measurable
	Avg.		0.178667	0.151569	6.61833	1.05334	7.57067	1.20491
	Avg.		0.1795	0.167511	6.74683	1.07379	7.79933	1.2413		42.869
		Closed ring							Opened ring		Statistics
Rat	Artery	N°	Measured thickness (mm)	Calc. thickness (mm)	Internal perimeter (mm)	Internal radious (mm)	External perimeter (mm)	External radious (mm)	N°	Opening angle (deg)	ICC	SD
17	Desc. Thoracic Aorta	1	0.217	0.252101	6.82	1.08544	8.404	1.33754	1	47.887	0.9986	5.19794
			0.246	0.260537	6.797	1.08178	8.434	1.34231		47.75
			0.21	0.277407	6.744	1.07334	8.487	1.35075		49.146
	Avg.		0.224333	0.263348	6.787	1.08018	8.44167	1.34353		48.261
17	Desc. Thoracic Aorta	2	0.222	0.223772	6.469	1.02957	7.875	1.25335	2	40.204
			0.179	0.230775	6.375	1.01461	7.825	1.24539		40.954
			0.211	0.244303	6.353	1.01111	7.888	1.25541		41.572
	Avg.		0.204	0.23295	6.399	1.01843	7.86267	1.25138		40.91
	Avg.		0.214167	0.248149	6.593	1.04931	8.15217	1.29746		44.5855
		Closed ring							Opened ring		Statistics
Rat	Artery	N°	Measured thickness (mm)	Calc. thickness (mm)	Internal perimeter (mm)	Internal radious (mm)	External perimeter (mm)	External radious (mm)	N°	Opening angle (deg)	ICC	SD
18	Desc. Thoracic Aorta	1	0.227	0.214223	5.564	0.885538	6.91	1.09976	1	10.794	0.9998	20.8816
			0.219	0.225682	5.493	0.874238	6.911	1.09992		11.35
			0.192	0.225841	5.557	0.884424	6.976	1.11026		11.601
	Avg.		0.212667	0.221915	5.538	0.8814	6.93233	1.10332		11.2483
18	Desc. Thoracic Aorta	2	0.201	0.23921	5.528	0.879809	7.031	1.11902	2	40.3
			0.216	0.241279	5.537	0.881241	7.053	1.12252		40.151
			0.224	0.226159	5.615	0.893655	7.036	1.11981		41.887
	Avg.		0.213667	0.235549	5.56	0.884901	7.04	1.12045		40.7793
	Avg.		0.213167	0.228732	5.549	0.883151	6.98617	1.11188		26.0138
		Closed ring							Opened ring		Statistics
Rat	Artery	N°	Measured thickness (mm)	Calc. thickness (mm)	Internal perimeter (mm)	Internal radious (mm)	External perimeter (mm)	External radious (mm)	N°	Opening angle (deg)	ICC	SD
16	Desc. Thoracic Aorta	1	0.223	0.271359	6.531	1.03944	8.236	1.3108	1	68.593	0.9996	15.5578
			0.217	0.233321	6.664	1.06061	8.13	1.29393		68.767
			0.238	0.225682	6.631	1.05536	8.049	1.28104		69.145
	Avg.		0.226	0.243454	6.60867	1.0518	8.13833	1.29526		68.835
16	Desc. Thoracic Aorta	2	0.219	0.26563	6.111	0.972596	7.78	1.23823	2	47.454
			0.212	0.220589	6.075	0.966866	7.461	1.18746		46.219
			0.239	0.216132	6.087	0.968776	7.445	1.18491		46.826
	Avg.		0.223333	0.234117	6.091	0.969413	7.562	1.20353		46.833
	Avg.		0.224667	0.238785	6.34983	1.01061	7.85017	1.24939		57.834
		Closed ring							Opened ring		Statistics
Rat	Artery	N°	Measured thickness (mm)	Calc. thickness (mm)	Internal perimeter (mm)	Internal radious (mm)	External perimeter (mm)	External radious (mm)	N°	Opening angle (deg)	ICC	SD
14	Desc. Thoracic Aorta	1	0.261	0.259423	5.876	0.935194	7.506	1.19462	1	35.229	0.904	8.16826
			0.286	0.271041	5.896	0.938378	7.599	1.20942		35.948
			0.269	0.275975	5.824	0.926918	7.558	1.20289		38.665
	Avg.		0.272	0.268813	5.86533	0.933497	7.55433	1.20231		36.614
14	Desc. Thoracic Aorta	2	0.259	0.278203	5.514	0.87758	7.262	1.15578	2	40.094
			0.242	0.259582	5.509	0.876785	7.14	1.13637		48.634
			0.273	0.275656	5.482	0.872487	7.214	1.14814		55.769
	Avg.		0.258	0.271147	5.50167	0.875617	7.20533	1.14676		48.1657
	Avg.		0.265	0.26998	5.6835	0.904557	7.37983	1.17454		42.3898
		Closed ring							Opened ring		Statistics
Rat	Artery	N°	Measured thickness (mm)	Calc. thickness (mm)	Internal perimeter (mm)	Internal radious (mm)	External perimeter (mm)	External radious (mm)	N°	Opening angle (deg)	ICC	SD
15	Desc. Thoracic Aorta	1	0.206	0.245894	7.034	1.1195	8.579	1.36539	1	65.46	0.9989	17.9949
			0.258	0.232207	7.017	1.11679	8.476	1.349		65.404
			0.234	0.232207	6.968	1.10899	8.427	1.3412		66.365
	Avg.		0.232667	0.23677	7.00633	1.11509	8.494	1.35186		65.743
15	Desc. Thoracic Aorta	2	0.223	0.229979	6.339	1.00888	7.784	1.23886	2	41.667
			0.224	0.243985	6.398	1.01827	7.931	1.26226		38.957
			0.232	0.25051	6.299	1.00252	7.873	1.25303		40.259
	Avg.		0.226333	0.241491	6.34533	1.00989	7.86267	1.25138		40.2943
	Avg.		0.2295	0.23913	6.67583	1.06249	8.17833	1.30162		53.0187
		Closed ring							Opened ring		Statistics
Rat	Artery	N°	Measured thickness (mm)	Calc. thickness (mm)	Internal perimeter (mm)	Internal radious (mm)	External perimeter (mm)	External radious (mm)	N°	Opening angle (deg)	ICC	SD
12	Desc. Thoracic Aorta	1	0.257	0.245258	6.291	1.00124	7.832	1.2465		39.627	0.9993	22.709
			0.219	0.254489	6.268	0.997583	7.867	1.25207		39.456
			0.234	0.236345	6.184	0.984214	7.669	1.22056		39.499
	Avg.		0.236667	0.245364	6.24767	0.994347	7.78933	1.23971		39.5273
12	Desc. Thoracic Aorta	2	0.232	0.213108	5.768	0.918006	7.107	1.13111		72.202
			0.234	0.231252	5.622	0.894769	7.075	1.12602		72.737
			0.23	0.218042	5.766	0.917687	7.136	1.13573		69.989
	Avg.		0.232	0.220801	5.71867	0.910154	7.106	1.13096		71.6427
	Avg.		0.234333	0.233082	5.98317	0.952251	7.44767	1.18533		55.585
		Closed ring							Opened ring		Statistics
Rat	Artery	N°	Measured thickness (mm)	Calc. thickness (mm)	Internal perimeter (mm)	Internal radious (mm)	External perimeter (mm)	External radious (mm)	N°	Opening angle (deg)	ICC	SD
13	Desc. Thoracic Aorta	1	0.226	0.236345	5.976	0.95111	7.461	1.18746		not measurable	-	-
			0.252	0.240324	6.029	0.959545	7.539	1.19987		not measurable
			0.237	0.23173	5.981	0.951906	7.437	1.18364		not measurable
	Avg.		0.238333	0.236133	5.99533	0.954187	7.479	1.19032		#DIV/0!
13	Desc. Thoracic Aorta	2	0.252	0.255125	5.355	0.852275	6.958	1.1074		not measurable
			0.243	0.265311	5.399	0.859278	7.066	1.12459		not measurable
			0.223	0.268972	5.366	0.854025	7.056	1.123		not measurable
	Avg.		0.239333	0.263136	5.37333	0.855193	7.02667	1.11833		#DIV/0!
	Avg.		0.238833	0.249635	5.68433	0.90469	7.25283	1.15432		#DIV/0!
		Closed ring							Opened ring		Statistics
Rat	Artery	N°	Measured thickness (mm)	Calc. thickness (mm)	Internal perimeter (mm)	Internal radious (mm)	External perimeter (mm)	External radious (mm)	N°	Opening angle (deg)	ICC	SD
10	Desc. Thoracic Aorta	1	0.213	0.233799	6.467	1.02926	7.936	1.26305		170.072	0.9933	22.9202
			0.244	0.226159	6.511	1.03626	7.932	1.26242		176.471
			0.239	0.229024	6.497	1.03403	7.936	1.26305		179.813
	Avg.		0.232	0.229661	6.49167	1.03318	7.93467	1.26284		175.452
10	Desc. Thoracic Aorta	2	0.259	0.244939	5.929	0.94363	7.468	1.18857		142.591
			0.232	0.251306	5.899	0.938855	7.478	1.19016		143.325
			0.231	0.251147	5.872	0.934558	7.45	1.1857		143.198
	Avg.		0.240667	0.249131	5.9	0.939014	7.46533	1.18814		143.038
	Avg.		0.236333	0.239396	6.19583	0.986098	7.7	1.22549		159.245
		Closed ring							Opened ring		Statistics
Rat	Artery	N°	Measured thickness (mm)	Calc. thickness (mm)	Internal perimeter (mm)	Internal radious (mm)	External perimeter (mm)	External radious (mm)	N°	Opening angle (deg)	ICC	SD
11	Desc. Thoracic Aorta	1	0.262	0.288866	5.908	0.940287	7.723	1.22915		81.675	0.9982	10.3756
			0.256	0.283773	5.928	0.943471	7.711	1.22724		80.898
			0.316	0.289821	5.88	0.935831	7.701	1.22565		81.544
	Avg.		0.278	0.287487	5.90533	0.939863	7.71167	1.22735		81.3723
11	Desc. Thoracic Aorta	2	0.264	0.285206	5.568	0.886175	7.36	1.17138		66.277
			0.269	0.282341	5.62	0.894451	7.394	1.17679		67.476
			0.305	0.279476	5.611	0.893018	7.367	1.17249		66.344
	Avg.		0.279333	0.282341	5.59967	0.891215	7.37367	1.17356		66.699
	Avg.		0.278667	0.284914	5.7525	0.915539	7.54267	1.20045		74.0357
		Closed ring							Opened ring		Statistics
Rat	Artery	N°	Measured thickness (mm)	Calc. thickness (mm)	Internal perimeter (mm)	Internal radious (mm)	External perimeter (mm)	External radious (mm)	N°	Opening angle (deg)	ICC	SD
8	Desc. Thoracic Aorta	1	Angul	0.24303	7.607	1.21069	9.134	1.45372		180	0.9998	56.532
			0.218	0.245099	7.608	1.21085	9.148	1.45595		180
			0.265	0.237459	7.594	1.20862	9.086	1.44608		180
	Avg.		0.2415	0.241862	7.603	1.21006	9.12267	1.45192		180
8	Desc. Thoracic Aorta	2	0.243	0.261651	7.528	1.19812	9.172	1.45977		97.97
			0.223	0.272792	7.423	1.18141	9.137	1.4542		101.891
			0.247	0.25608	7.466	1.18825	9.075	1.44433		100.294
	Avg.		0.237667	0.263508	7.47233	1.18926	9.128	1.45277		100.052
	Avg.		0.239583	0.252685	7.53767	1.19966	9.12533	1.45234		140.026
		Closed ring							Opened ring		Statistics
Rat	Artery	N°	Measured thickness (mm)	Calc. thickness (mm)	Internal perimeter (mm)	Internal radious (mm)	External perimeter (mm)	External radious (mm)	N°	Opening angle (deg)	ICC	SD
9	Desc. Thoracic Aorta	1	0.202	0.192259	6.969	1.10915	8.177	1.30141		70.77	0.9988	17.6838
			0.217	0.190508	6.976	1.11026	8.173	1.30077		71.46
			0.229	0.208811	6.928	1.10263	8.24	1.31144		68.8
	Avg.		0.216	0.197193	6.95767	1.10735	8.19667	1.30454		70.3433
9	Desc. Thoracic Aorta	2	0.176	0.183824	6.653	1.05886	7.808	1.24268		45.273
			0.161	0.162179	6.703	1.06682	7.722	1.22899		45.247
			0.182	0.161383	6.711	1.06809	7.725	1.22947		45.484
	Avg.		0.173	0.169129	6.689	1.06459	7.75167	1.23372		45.3347
	Avg.		0.1945	0.183161	6.82333	1.08597	7.97417	1.26913		57.839

## Sheet: MechanicalData
	Supplementary table 2: Tensile test measurements
		E1[kPa]	E2[kPa]	Lambda t	Sigma t[kPa]	Lambda r	Sigma r[kPa]	Energy t [microJ/mm3]	Energy r [microJ/mm3]	Group
	Rat08	9.716	1500.95	2.1785	131.17	3.32612	1979.78	37.0162	947.056	NN
	Rat09	17.9595	3173.53	2.795	249.496	3.95978	3867.87	139.999	1880.07	NN
	Rat10	8.7255	4622.93	2.9805	502.448	4.2688	8576.71	246.429	4643.6	NN
	Rat11	8.7725	1507.74	2.711	188.853	4.04305	2452.09	80.2076	1357.73	NN
	Rat12									NN
	Rat13	24.242	4709.17	2.394	315.07	3.38667	4484.3	119.535	1920.93	NN
	Rat14	72.4415	16080.9	2.9575	1178.96	4.50252	19024.1	527.571	13182.3	STH
	Rat15	26.1135	5276.85	3.0415	498.326	4.40127	6683.89	219.049	4361.56	STH
	Rat16	26.2165	2719.22	3.156	496.141	5.05997	8224.22	269.138	6826.14	STH
	Rat17	9.23	6559.49	3.194	524.137	4.61247	6753.57	241.141	3983.8	STH
	Rat18	11.495	5422.01	2.855	472.697	3.72073	5026.05	164.886	2066.08	STH
	Rat19	10.8265	4587.69	3.1785	493.46	4.48193	6290.82	198.849	3971	STH
	Rat20	3.74	1267.67	3.0185	236.783	4.73189	3152.36	109.14	2435.76	LTH
	Rat21	6.3115	1191.56	2.7785	171.93	4.23501	2061.73	82.8888	1446.6	LTH
	Rat22	11.443	11066.4	3.4115	1371.84	4.37404	10350.2	645.932	5873.91	LTH
	Rat23	11.0995	1891.42	2.4035	177.371	3.25758	2461.54	62.2004	968.022	LTH
	Rat24	7.4645	2495.1	3.814	585.291	5.40583	7692.63	405.559	5888.88	LTH
8
8
9
9
10
10
11
11
13
13	2		#REF!				Stored energy:		Stored energy:
14	1		#REF!				5992.75		1058.84
14	2		#REF!				Stored energy:		Stored energy:
15	1		#REF!				2730.37		1834.36
15	2		#REF!				Stored energy:		Stored energy:
16	1		#REF!				7197.48		9025.65
16	2		#REF!				Stored energy:		Stored energy:
17	1		#REF!				6454.81		2722.17
17	2		#REF!				Stored energy:		Stored energy:
18	1		#REF!				6286		570.527
18	2		#REF!				Stored energy:		Stored energy:
19	1		#REF!				1681.6		1365.52
19	2		#REF!				Stored energy:		Stored energy:
20	1		#REF!				2381.5		2637.98
20	2		#REF!				Stored energy:		Stored energy:
21	1		#REF!				1750.66		9139.78
21	2		#REF!				Stored energy:
22	1		#REF!				5144.87
22	2		#REF!				Stored energy:
23	1		#REF!				2797.12
23	2		#REF!
24	1		#REF!
24	2		#REF!

## Sheet: HE_Histology
	Supplementary table 3: H&E SMC measurements
			Area (mm2)	N Cells		Cells/Area	Mean Area (mm2)	Mean Roundness		RAW DATA
	Rat8	1	0.0510209	130		2547.98	2.25116e-05	0.42361		Area	1.179e-05	2.574e-05	6.06e-06	6.39e-06	6.78e-06	2.378e-05	5.558e-05	2.161e-05	6.426e-05	3.388e-05	6.45e-06	7.158e-05	7.35e-06	2.821e-05	1.474e-05	2.056e-05	1.284e-05	4.581e-05	9.01e-06	2.583e-05	9.46e-06	3.918e-05	1.694e-05	1.537e-05	1.124e-05	3.177e-05	3.168e-05	7.773e-05	2.146e-05	1.438e-05	1.383e-05	4.244e-05	7.9e-06	2.616e-05	3.023e-05	1.974e-05	3.02e-05	5.226e-05	4.093e-05
										Roundness	0.619568	0.256467	0.303861	0.618082	0.614165	0.337838	0.40719	0.336287	0.514422	0.313588	0.724569	0.460471	0.3646	0.458138	0.67318	0.340431	0.463869	0.538631	0.463391	0.111904	0.840728	0.322624	0.256888	0.473065	0.234343	0.650021	0.428151	0.514394	0.432637	0.22887	0.677407	0.13209	0.388811	0.118559	0.889102	0.317831	0.249094	0.378992	0.236787
		2	0.0371754	118		3174.14	2.09905e-05	0.386276		Area	1.531e-05	1.745e-05	6.78e-06	1.236e-05	1.037e-05	1.468e-05	2.866e-05	8.045e-05	1.088e-05	1.42e-05	1.83e-05	7.348e-05	4.199e-05	1.709e-05	2.664e-05	6.363e-05	7.14e-06	6.12e-06	1.215e-05	1.034e-05	2.182e-05	2.459e-05	1.594e-05	2.806e-05	1.673e-05	1.61e-05	1.89e-05	7.75e-06	2.378e-05	6.908e-05	2.27e-05	1.432e-05	8.32e-06	1.076e-05	1.402e-05	2.137e-05	1.474e-05	1.311e-05	3.038e-05
										Roundness	0.164972	0.891482	0.427817	0.357506	0.393751	0.352372	0.53533	0.207353	0.196637	0.344678	0.428608	0.225057	0.49261	0.474816	0.1424	0.423465	0.190795	0.760553	0.314221	0.18706	0.302552	0.514293	0.131282	0.342001	0.215481	0.318811	0.394348	0.551049	0.286522	0.161252	0.4155	0.538117	0.162272	0.444188	0.29357	0.194145	0.308101	0.151246	0.189158
		3	0.0503985	130		2579.44	2.38559e-05	0.419974		Area	1.643e-05	1.377e-05	1.528e-05	8.62e-06	1.89e-05	9.977e-05	1.775e-05	7.11e-06	2.622e-05	3.753e-05	2.833e-05	3.24e-05	1.661e-05	8.2e-06	2.845e-05	3.418e-05	1.287e-05	4.895e-05	1.7e-05	2.872e-05	2.556e-05	1.311e-05	3.81e-05	7.93e-06	4.253e-05	2.788e-05	0.00017207	7.08e-06	7.51e-06	1.188e-05	2.601e-05	1.106e-05	2.164e-05	6.93e-06	6.96e-06	8.68e-06	1.028e-05	4.003e-05	1.995e-05
										Roundness	0.250638	0.555671	0.364369	0.200324	0.277081	0.202311	0.611775	0.427197	0.332526	0.213223	0.375599	0.358236	0.209168	0.438297	0.286484	0.769183	0.727089	0.196597	0.926625	0.202062	0.287379	0.493647	0.555427	0.260754	0.55576	0.335934	0.409102	0.327484	0.512378	0.411436	0.472049	0.226999	0.72052	0.25881	0.288796	0.427211	0.702167	0.27538	0.280582
		4	0.0500307	132		2638.38	2.22456e-05	0.421701		Area	1.179e-05	2.574e-05	6.06e-06	6.39e-06	6.78e-06	2.378e-05	5.558e-05	2.161e-05	6.426e-05	3.388e-05	6.45e-06	7.158e-05	7.35e-06	2.821e-05	1.474e-05	2.056e-05	1.284e-05	4.581e-05	9.01e-06	7.93e-06	2.583e-05	9.46e-06	3.918e-05	1.694e-05	1.537e-05	1.124e-05	3.177e-05	3.168e-05	7.773e-05	2.146e-05	1.438e-05	1.383e-05	4.244e-05	7.9e-06	2.616e-05	3.023e-05	1.974e-05	3.02e-05	5.226e-05
										Roundness	0.619568	0.256467	0.303861	0.618082	0.614165	0.337838	0.40719	0.336287	0.514422	0.313588	0.724569	0.460471	0.3646	0.458138	0.67318	0.340431	0.463869	0.538631	0.463391	0.152944	0.111904	0.840728	0.322624	0.256888	0.473065	0.234343	0.650021	0.428151	0.514394	0.432637	0.22887	0.677407	0.13209	0.388811	0.118559	0.889102	0.317831	0.249094	0.378992
		MEAN	-	-		2734.99	2.24009e-05	0.412891
	Rat9	1	0.0462262	87		1882.05	2.377e-05	0.520508		Area	1.073e-05	9.16e-06	2.122e-05	3.662e-05	1.965e-05	4.202e-05	1.956e-05	9.04e-06	1.263e-05	1.269e-05	1.808e-05	9.55e-06	2.936e-05	1.371e-05	1.028e-05	8.14e-06	1.139e-05	7.47e-06	3.656e-05	7.14e-06	1.745e-05	4.352e-05	1.616e-05	2.891e-05	2.538e-05	6.36e-06	1.179e-05	7.69e-06	9.83e-06	1.914e-05	2.453e-05	5.278e-05	1.016e-05	2.071e-05	1.703e-05	1.42e-05	1.673e-05	3.517e-05	2.803e-05
										Roundness	0.56585	0.409525	0.308133	0.396243	0.475326	0.859076	0.36295	0.183848	0.208472	0.258869	0.693182	0.153165	0.615486	0.334655	0.171789	0.615983	0.358649	0.347369	0.611775	0.481347	0.69899	0.547262	0.770047	0.530811	0.835259	0.420345	0.666667	0.895942	0.77296	0.518789	0.568473	0.30885	0.248043	0.905972	0.488924	0.292161	0.889807	0.8292	0.354384
		2	0.0317761	63		1982.62	1.85275e-05	0.401592		Area	9.95e-06	2.472e-05	8.5e-06	1.242e-05	4.603e-05	4.042e-05	7.9e-06	1.007e-05	2.589e-05	2.086e-05	1.61e-05	2.056e-05	1.109e-05	1.664e-05	2.405e-05	7.23e-06	1.899e-05	1.227e-05	1.477e-05	1.287e-05	4.298e-05	1.034e-05	1.754e-05	3.204e-05	3.159e-05	9.1e-06	1.438e-05	2.342e-05	2.303e-05	9.1e-06	1.097e-05	9.74e-06	9.16e-06	1.998e-05	9.13e-06	2.131e-05	1.896e-05	1.269e-05	7.02e-06
										Roundness	0.43288	0.567865	0.305964	0.245196	0.301788	0.115993	0.254343	0.800237	0.489734	0.245906	0.792054	0.603525	0.26631	0.118432	0.22887	0.272027	0.64516	0.545845	0.659785	0.244797	0.216719	0.267782	0.478938	0.636001	0.550324	0.545026	0.420842	0.364319	0.438613	0.206366	0.518289	0.26799	0.136554	0.248108	0.167764	0.285299	0.221063	0.225816	0.169245
		3	0.0328236	71		2163.08	3.12956e-05	0.417597		Area	0.00012002	6.281e-05	2.884e-05	1.423e-05	5.067e-05	9.68e-06	2.288e-05	7.84e-06	2.375e-05	4.271e-05	4.759e-05	2.33e-05	1.465e-05	1.013e-05	2.224e-05	2.351e-05	1.377e-05	1.284e-05	6.161e-05	4.865e-05	9.22e-06	9.024e-05	3.273e-05	1.377e-05	8.017e-05	5.19e-05	3.047e-05	3.412e-05	6.48e-06	1.932e-05	9.16e-06	3.475e-05	5.606e-05	6.33e-06	2.55e-05	0.0001574	8.048e-05	1.513e-05	1.233e-05
										Roundness	0.630669	0.173039	0.3424	0.457507	0.21372	0.477895	0.328627	0.532619	0.301943	0.485552	0.21732	0.837857	0.289198	0.475507	0.477922	0.835661	0.558079	0.325297	0.201516	0.296136	0.429982	0.230205	0.349736	0.412671	0.234806	0.66187	0.422352	0.337308	0.323484	0.462826	0.288374	0.586357	0.314465	0.646917	0.405799	0.161342	0.483425	0.255884	0.636935
		4	0.0400988	94		2344.21	2.67276e-05	0.434449		Area	3.635e-05	6.66e-06	7.75e-06	9.92e-06	1.733e-05	6.57e-06	2.725e-05	1.007e-05	6.393e-05	5.694e-05	0.00011053	9.175e-05	9.77e-06	5.064e-05	8.68e-06	1.341e-05	3.967e-05	9.37e-06	8.35e-06	6.42e-06	0.00011577	7.63e-06	3.334e-05	1.311e-05	5.395e-05	8.53e-06	1.872e-05	1.209e-05	2.547e-05	1.567e-05	6.21e-06	1.607e-05	6.688e-05	3.517e-05	1.655e-05	2.276e-05	3.578e-05	1.311e-05	2.541e-05
										Roundness	0.292197	0.289235	0.515612	0.420053	0.619405	0.496768	0.229568	0.274168	0.745272	0.213071	0.332232	0.274181	0.770068	0.148315	0.596193	0.269309	0.175242	0.455769	0.880154	0.276629	0.196658	0.476731	0.964699	0.257757	0.158844	0.420395	0.598105	0.192793	0.312586	0.60317	0.271214	0.178126	0.200172	0.760886	0.238764	0.387695	0.573151	0.180852	0.219025
		5	0.0413795	82		1981.66	2.5049e-05	0.461696		Area	2.836e-05	1.353e-05	3.909e-05	1.718e-05	2.016e-05	2.643e-05	4.196e-05	6.6e-06	6.75e-06	3.15e-05	7.363e-05	3.234e-05	6.42e-06	6.51e-06	4.322e-05	1.694e-05	1.371e-05	1.709e-05	6.93e-06	9.98e-06	2.664e-05	3.469e-05	3.611e-05	1.097e-05	9.89e-06	7.999e-05	9.68e-06	5.648e-05	2.924e-05	1.673e-05	1.92e-05	1.028e-05	2.122e-05	3.602e-05	1.799e-05	6.69e-06	1.169e-05	7.66e-06	2.42e-05
										Roundness	0.290419	0.461639	0.198203	0.323358	0.356122	0.62683	0.329729	0.22506	0.497367	0.733037	0.134618	0.797275	0.187026	0.417865	0.287786	0.227347	0.111497	0.150535	0.257388	0.591166	0.403511	0.230619	0.5473	0.658944	0.43708	0.191497	0.508217	0.213558	0.265076	0.176689	0.753845	0.959568	0.237716	0.670279	0.486007	0.603826	0.675341	0.225845	0.434265
		MEAN	-	-		2070.72	2.50739e-05	0.447168
	Rat10	1	0.0562392	147		2613.84	2.10566e-05	0.455151		Area	2.49e-05	2.818e-05	1.058e-05	3.87e-05	7.84e-06	8.23e-06	3.918e-05	1.221e-05	9.89e-06	6.87e-06	4.298e-05	1.736e-05	2.698e-05	1.685e-05	3.918e-05	4.587e-05	1.546e-05	1.968e-05	7.752e-05	2.36e-05	3.584e-05	3.216e-05	8.95e-06	1.456e-05	2.773e-05	7.237e-05	6.3e-06	7.87e-06	1.284e-05	1.637e-05	1.127e-05	1.001e-05	4.202e-05	4.467e-05	2.686e-05	9.28e-06	1.386e-05	7.69e-06	2.053e-05
										Roundness	0.339999	0.486588	0.356146	0.542295	0.64274	0.353812	0.666726	0.41302	0.567604	0.24355	0.239775	0.798145	0.26772	0.536313	0.554577	0.199998	0.390063	0.210068	0.305503	0.617708	0.211293	0.327176	0.325385	0.549397	0.77121	0.340707	0.778141	0.302077	0.461327	0.568699	0.402613	0.796683	0.22481	0.285416	0.37729	0.661683	0.286871	0.385306	0.770284
		2	0.0399686	98		2451.93	1.83478e-05	0.332978		Area	6.93e-06	2.435e-05	1.305e-05	9.49e-06	1.893e-05	1.616e-05	1.094e-05	2.475e-05	9.8e-06	1.616e-05	1.67e-05	3.014e-05	7.93e-06	8.2e-06	1.519e-05	1.977e-05	6.57e-06	1.6e-05	8.65e-06	1.136e-05	9.55e-06	1.151e-05	1.778e-05	2.128e-05	2.788e-05	6.36e-06	2.915e-05	2.369e-05	4.563e-05	9.65e-06	1.971e-05	8.05e-06	1.827e-05	1.79e-05	1.311e-05	1.019e-05	2.791e-05	7.49e-05	2.047e-05
										Roundness	0.408081	0.131162	0.450395	0.218441	0.169976	0.690573	0.910592	0.518532	0.237073	0.509522	0.175702	0.247753	0.455856	0.390408	0.189777	0.468397	0.31422	0.251505	0.508624	0.510521	0.639387	0.147807	0.596828	0.102183	0.165642	0.303673	0.152043	0.143628	0.149177	0.369731	0.28653	0.236697	0.607777	0.200742	0.50838	0.256479	0.148516	0.339777	0.316515
		3	0.0398061	112		2813.64	1.82512e-05	0.421984		Area	9.31e-06	5.015e-05	1.489e-05	7.96e-06	1.019e-05	4.238e-05	3.882e-05	1.332e-05	4.606e-05	4.648e-05	2.095e-05	1.386e-05	8.662e-05	8.29e-06	1.444e-05	1.179e-05	2.354e-05	6.42e-06	8.29e-06	7.32e-06	1.272e-05	2.945e-05	2.716e-05	1.603e-05	6.45e-06	1.836e-05	4.774e-05	2.354e-05	1.492e-05	7.29e-06	4.271e-05	6.27e-06	6.81e-06	1.459e-05	9.28e-06	1.935e-05	7.11e-06	8.35e-06	7.84e-06
										Roundness	0.82759	0.377409	0.361509	0.702712	0.559489	0.704975	0.731031	0.570828	0.20594	0.896169	0.330698	0.537621	0.148788	0.233476	0.385464	0.830296	0.206794	0.341811	0.321982	0.454758	0.263875	0.520592	0.156933	0.576957	0.796504	0.430201	0.583791	0.337398	0.46311	0.888349	0.28631	0.389255	0.315646	0.313178	0.456887	0.492548	0.41121	0.631301	0.558551
		4	0.0495512	158		3188.62	1.96736e-05	0.44378		Area	9.49e-06	6.727e-05	1.314e-05	1.591e-05	1.793e-05	6.24e-06	2.39e-05	7.641e-05	1.362e-05	3.523e-05	8.83e-06	6.33e-06	1.344e-05	1.175e-05	1.076e-05	9.22e-06	2.255e-05	2.375e-05	6.42e-06	6.36e-06	8.659e-05	1.504e-05	5.178e-05	1.389e-05	1.112e-05	1.688e-05	8.77e-06	4.741e-05	1.067e-05	1.79e-05	8.62e-06	1.163e-05	3.62e-05	6.81e-06	1.206e-05	1.115e-05	1.727e-05	1.106e-05	8.89e-06
										Roundness	0.468316	0.412938	0.227484	0.64515	0.260893	0.324813	0.389304	0.192932	0.610909	0.355843	0.193657	0.740373	0.387776	0.697514	0.331178	0.245902	0.403621	0.245133	0.31358	0.407754	0.472625	0.564093	0.818509	0.237987	0.430254	0.279259	0.556375	0.787948	0.805726	0.530985	0.359575	0.736219	0.419826	0.592962	0.452832	0.231442	0.295019	0.557404	0.357306
		5	0.0383704	112		2918.92	2.02077e-05	0.439659		Area	1.04e-05	1.787e-05	1.23e-05	3.117e-05	1.23e-05	1.453e-05	1.423e-05	1.383e-05	1.124e-05	1.766e-05	9.1e-06	3.548e-05	2.182e-05	1.106e-05	2.903e-05	7.47e-06	9.77e-06	7.96e-05	1.769e-05	1.552e-05	1.748e-05	7.51e-06	2.279e-05	1.323e-05	6.9e-06	2.089e-05	2.294e-05	8.973e-05	2.42e-05	1.058e-05	2.179e-05	1.169e-05	9.04e-06	4.431e-05	9.89e-06	8.74e-06	1.402e-05	7.63e-06	1.365e-05
										Roundness	0.258778	0.549328	0.144927	0.525083	0.29882	0.392655	0.677871	0.686432	0.651885	0.352453	0.263183	0.451967	0.357125	0.456238	0.337087	0.544764	0.431593	0.281566	0.606086	0.356952	0.341726	0.242299	0.427005	0.414006	0.665889	0.256977	0.566778	0.553861	0.32812	0.46004	0.489138	0.264139	0.49846	0.118012	0.666165	0.233891	0.594774	0.514506	0.58127
		MEAN	-	-		2797.39	1.95074e-05	0.41871
	Rat11	1	0.0520333	114		2190.91	2.67394e-05	0.520556		Area	3.264e-05	3.4e-05	9.16e-06	7.47e-06	5.513e-05	2.559e-05	1.169e-05	1.585e-05	1.935e-05	6.459e-05	1.691e-05	1.947e-05	1.1e-05	1.546e-05	2.336e-05	1.1e-05	7.047e-05	1.86e-05	7.78e-06	3.831e-05	2.839e-05	1.151e-05	7.63e-06	6.058e-05	0.00010215	6.091e-05	9.58e-06	2.089e-05	2.514e-05	9.86e-06	7.2e-06	1.664e-05	1.549e-05	2.622e-05	2.411e-05	2.776e-05	7.963e-05	7.75e-06	7.752e-05
										Roundness	0.346619	0.577008	0.401685	0.712061	0.314877	0.417501	0.613375	0.944342	0.564043	0.375915	0.948008	0.480767	0.854347	0.643007	0.250726	0.399897	0.346358	0.599511	0.555573	0.693865	0.469682	0.621862	0.671634	0.654693	0.411699	0.455518	0.605479	0.561284	0.519925	0.697597	0.310011	0.903146	0.807756	0.331139	0.561641	0.62505	0.364412	0.261408	0.461614
		2	0.041775	99		2369.84	2.26049e-05	0.459505		Area	1.344e-05	7.38e-06	1.239e-05	2.577e-05	6.33e-06	1.064e-05	2.667e-05	4.355e-05	2.939e-05	2.658e-05	1.38e-05	2.61e-05	7.66e-06	1.456e-05	2.96e-05	1.959e-05	1.166e-05	9.71e-06	1.031e-05	1.329e-05	3.177e-05	1.311e-05	3.192e-05	7.26e-06	6.45e-06	1.537e-05	8.84e-05	1.92e-05	1.594e-05	1.923e-05	3.273e-05	1.296e-05	3.216e-05	7.11e-06	1.028e-05	1.052e-05	3.319e-05	3.843e-05	7.84e-06
										Roundness	0.379897	0.627537	0.356525	0.409185	0.391539	0.320602	0.272479	0.322424	0.589074	0.768559	0.603955	0.254635	0.322556	0.457137	0.760253	0.463185	0.410073	0.672749	0.404893	0.441809	0.151251	0.59489	0.692633	0.405656	0.435719	0.410313	0.182642	0.88425	0.318594	0.250746	0.346968	0.355761	0.588689	0.562132	0.410364	0.485836	0.315529	0.408174	0.643238
		3	0.0602617	123		2041.1	2.79089e-05	0.464226		Area	3.138e-05	9.86e-06	8.5e-05	1.019e-05	3.315e-05	3.536e-05	8.77e-06	1.245e-05	6.996e-05	1.585e-05	8.02e-06	5.715e-05	2.23e-05	1.709e-05	1.956e-05	8.171e-05	2.586e-05	1.827e-05	8.23e-06	2.312e-05	1.097e-05	1.127e-05	1.344e-05	7.99e-06	6.72e-06	2.161e-05	1.016e-05	2.782e-05	3.023e-05	4.277e-05	1.836e-05	2.27e-05	3.168e-05	1.48e-05	1.709e-05	6.84e-06	3.279e-05	6.84e-06	2.414e-05
										Roundness	0.167969	0.782028	0.162632	0.677459	0.31911	0.306213	0.462532	0.350435	0.400014	0.928454	0.594327	0.232489	0.201992	0.681988	0.583686	0.839519	0.556523	0.755376	0.529058	0.259455	0.688939	0.733381	0.415837	0.627924	0.651507	0.712511	0.415468	0.157617	0.178919	0.24532	0.729399	0.311203	0.326991	0.354606	0.465628	0.941784	0.450246	0.757209	0.717283
		4	0.0515564	114		2211.17	3.03998e-05	0.53911		Area	1.989e-05	1.127e-05	5.829e-05	6.42e-06	3.819e-05	2.565e-05	1.429e-05	1.323e-05	2.646e-05	0.00014579	2.083e-05	2.77e-05	9.71e-06	2.655e-05	1.531e-05	1.019e-05	7.285e-05	4.398e-05	2.152e-05	1.808e-05	1.516e-05	1.16e-05	2.785e-05	2.631e-05	2.221e-05	2.58e-05	7.17e-06	8.74e-06	6.6e-06	2.701e-05	3.976e-05	4.018e-05	1.64e-05	2.74e-05	2.713e-05	0.00013274	9.07e-06	6.33e-06	1.061e-05
										Roundness	0.890801	0.898635	0.620839	0.880955	0.533004	0.335567	0.670701	0.390017	0.186705	0.170652	0.19285	0.587476	0.733705	0.553856	0.699156	0.560277	0.32433	0.365192	0.336896	0.386629	0.16282	0.705688	0.479828	0.293973	0.858107	0.509408	0.736583	0.35672	0.960653	0.546737	0.798948	0.408212	0.392457	0.399593	0.748428	0.24857	0.490973	0.56422	0.523332
		5	0.0371965	72		1935.67	2.51061e-05	0.518278		Area	3.183e-05	1.034e-05	6.54e-06	1.751e-05	1.51e-05	6.72e-06	4.654e-05	2.68e-05	7.189e-05	9.01e-06	1.646e-05	2.583e-05	2.399e-05	9.65e-06	1.423e-05	1.537e-05	1.239e-05	9.55e-06	1.489e-05	2.8e-05	5.088e-05	1.305e-05	1.26e-05	4.144e-05	6.119e-05	6.66e-06	4.057e-05	4.292e-05	8.14e-06	1.172e-05	1.239e-05	1.712e-05	3.331e-05	8.71e-06	1.185e-05	2.755e-05	2.803e-05	3.49e-05	3.481e-05
										Roundness	0.304922	0.925496	0.326908	0.433391	0.583301	0.727702	0.708353	0.440156	0.361123	0.608871	0.482037	0.351542	0.292556	0.469296	0.485776	0.30066	0.428182	0.775221	0.485477	0.654702	0.433251	0.348826	0.724993	0.285789	0.653139	0.846016	0.311389	0.517131	0.784017	0.591862	0.840273	0.660618	0.856859	0.816966	0.455118	0.792112	0.818492	0.518084	0.959215
		MEAN	-	-		2149.74	2.65518e-05	0.500335
	Rat12	1	0.0348167	67		1924.36	3.12636e-05	0.466919		Area	3.759e-05	4.961e-05	3.593e-05	1.893e-05	9.77e-06	8.448e-05	2.104e-05	1.251e-05	7.204e-05	6.03e-06	5.332e-05	3.982e-05	2.752e-05	1.368e-05	1.95e-05	1.091e-05	2.954e-05	7.2e-06	1.142e-05	2.71e-05	8.5e-06	1.456e-05	7.96e-06	3.017e-05	3.472e-05	1.136e-05	1.212e-05	1.998e-05	2.372e-05	1.049e-05	1.362e-05	1.435e-05	2.074e-05	2.062e-05	1.1e-05	2.209e-05	1.929e-05	3.677e-05	4.063e-05
										Roundness	0.373204	0.536555	0.453258	0.371081	0.885762	0.236737	0.398079	0.544712	0.146191	0.462366	0.390223	0.447216	0.171868	0.267541	0.445363	0.215263	0.212941	0.545975	0.833838	0.598324	0.200775	0.379139	0.725672	0.756545	0.54581	0.789523	0.331175	0.888322	0.703905	0.452298	0.642865	0.617018	0.408617	0.666323	0.365769	0.515211	0.275502	0.60339	0.532256
		2	0.0339899	79		2324.22	3.03542e-05	0.490167		Area	3.762e-05	2.996e-05	7.068e-05	3.795e-05	2.939e-05	1.486e-05	3.177e-05	8.165e-05	2.598e-05	3.325e-05	1.673e-05	3.445e-05	3.412e-05	1.097e-05	4.331e-05	7.32e-06	9.61e-06	9.92e-06	1.836e-05	7.288e-05	9.43e-06	3.783e-05	1.175e-05	1.585e-05	1.203e-05	4.277e-05	2.131e-05	1.682e-05	2.553e-05	6.93e-06	1.227e-05	1.727e-05	2.167e-05	1.456e-05	3.219e-05	5.449e-05	4.184e-05	5.712e-05	1.507e-05
										Roundness	0.601422	0.333727	0.25964	0.422042	0.336062	0.609923	0.355921	0.27393	0.205887	0.594772	0.296671	0.397689	0.605779	0.412297	0.266239	0.513878	0.59719	0.74122	0.74839	0.428921	0.402999	0.506334	0.601037	0.616171	0.758009	0.20664	0.19977	0.180957	0.867504	0.824833	0.42081	0.616525	0.683562	0.491883	0.238677	0.354392	0.397828	0.309978	0.597747
		3	0.0336142	68		2022.96	2.28515e-05	0.474715		Area	2.972e-05	3.15e-05	1.299e-05	5.241e-05	1.45e-05	4.587e-05	2.538e-05	3.75e-05	1.347e-05	3.463e-05	9.89e-06	1.414e-05	8.62e-06	6.09e-06	3.24e-05	2.728e-05	3.792e-05	2.348e-05	5.049e-05	1.709e-05	8.14e-06	2.185e-05	1.091e-05	6.459e-05	1.625e-05	3.961e-05	8.41e-06	1.459e-05	1.305e-05	3.183e-05	1.733e-05	1.628e-05	1.32e-05	1.531e-05	1.335e-05	1.097e-05	6.6e-06	1.905e-05	6.827e-05
										Roundness	0.418007	0.601858	0.723751	0.510647	0.276471	0.395313	0.276502	0.743719	0.25591	0.474297	0.272294	0.736489	0.69657	0.691504	0.447758	0.564021	0.397432	0.458373	0.402939	0.310076	0.633388	0.581605	0.735354	0.417447	0.477482	0.199925	0.413205	0.45257	0.577125	0.31194	0.528896	0.76795	0.711931	0.563791	0.435806	0.321695	0.456553	0.547982	0.176754
		4	0.0357911	67		1871.97	2.23845e-05	0.479035		Area	1.314e-05	2.074e-05	2.381e-05	9.01e-06	8.26e-06	5.513e-05	1.227e-05	3.701e-05	1.585e-05	8.41e-06	9.94e-05	8.08e-06	5.371e-05	3.698e-05	1.857e-05	2.553e-05	4.639e-05	4.072e-05	1.706e-05	3.918e-05	6.09e-06	2.336e-05	3.964e-05	1.715e-05	2.58e-05	5.012e-05	8.29e-06	7.66e-06	4.199e-05	1.745e-05	1.61e-05	9.34e-06	1.32e-05	2.252e-05	6.81e-06	3.306e-05	3.849e-05	2.086e-05	2.104e-05
										Roundness	0.587072	0.947617	0.296441	0.493787	0.190228	0.567993	0.703138	0.275387	0.261486	0.498171	0.349136	0.760243	0.432831	0.34961	0.251824	0.276354	0.240669	0.559773	0.460496	0.280128	0.334097	0.83431	0.381414	0.387717	0.444406	0.180899	0.911883	0.776338	0.647319	0.518778	0.570512	0.700502	0.769006	0.319209	0.693708	0.297937	0.358001	0.22556	0.704846
		5	0.029388	46		1565.26	2.38457e-05	0.441856		Area	4.175e-05	8.2e-06	2.936e-05	3.162e-05	2.595e-05	3.861e-05	2.303e-05	1.061e-05	2.212e-05	3.554e-05	1.793e-05	1.212e-05	2.77e-05	1.808e-05	1.001e-05	4.075e-05	1.311e-05	4.012e-05	3.258e-05	1.103e-05	9.1e-06	1.148e-05	1.07e-05	7.35e-06	2.716e-05	3.581e-05	9.19e-06	5.067e-05	9.95e-06	2.812e-05	1.953e-05	4.982e-05	8.38e-06	1.386e-05	4.916e-05	1.323e-05	2.197e-05	1.962e-05	2.438e-05
										Roundness	0.627007	0.743497	0.507452	0.416136	0.386954	0.367291	0.481586	0.63529	0.206619	0.301894	0.696677	0.420813	0.363226	0.51573	0.260118	0.547428	0.21469	0.258153	0.193423	0.463708	0.561779	0.474222	0.463273	0.468653	0.334394	0.300431	0.381656	0.448426	0.298895	0.498443	0.419122	0.194524	0.789449	0.641872	0.285901	0.436265	0.318645	0.42388	0.261382
		MEAN	-	-		1941.75	2.61399e-05	0.470539
	Rat13	1	0.0436494	98		2245.16	2.6558e-05	0.444122		Area	7.29e-06	3.683e-05	7.752e-05	6.589e-05	3.451e-05	1.884e-05	3.879e-05	6.315e-05	2.146e-05	3.551e-05	7.02e-06	1.203e-05	1.049e-05	2.095e-05	2.306e-05	6.296e-05	1.314e-05	1.492e-05	6.75e-06	6.12e-06	1.857e-05	8.35e-06	5.251e-05	1.486e-05	2.092e-05	1.57e-05	2.188e-05	1.625e-05	1.157e-05	4.856e-05	1.914e-05	3.427e-05	1.106e-05	2.019e-05	2.33e-05	0.00011782	1.188e-05	2.96e-05	1.067e-05
										Roundness	0.396687	0.142019	0.34428	0.56822	0.15029	0.369256	0.348129	0.638079	0.279562	0.196724	0.527759	0.263985	0.22998	0.758822	0.437835	0.681324	0.205383	0.704443	0.735639	0.251816	0.319083	0.523272	0.636407	0.328833	0.783239	0.587932	0.343827	0.496515	0.495322	0.207278	0.691336	0.536354	0.744094	0.338031	0.710837	0.132498	0.195099	0.366839	0.498635
		2	0.034074	63		1848.92	2.95867e-05	0.495812		Area	6.818e-05	3.683e-05	2.396e-05	2.568e-05	6.87e-06	1.465e-05	3.753e-05	1.688e-05	2.441e-05	0.00019664	3.126e-05	5.883e-05	1.833e-05	1.037e-05	9.58e-06	2.64e-05	1.932e-05	1.546e-05	2.984e-05	6.99e-06	4.967e-05	4.027e-05	1.932e-05	3.816e-05	1.374e-05	6.568e-05	5.651e-05	4.108e-05	1.579e-05	1.673e-05	5.245e-05	4.165e-05	1.673e-05	8.86e-06	2.164e-05	2.842e-05	2.906e-05	2.61e-05	7.54e-06
										Roundness	0.205376	0.381241	0.702956	0.250977	0.519174	0.701091	0.294442	0.55206	0.665352	0.125609	0.235294	0.294082	0.481601	0.382227	0.371967	0.248294	0.441828	0.389983	0.56839	0.726816	0.886812	0.515262	0.875965	0.458087	0.272375	0.39498	0.304891	0.361021	0.723208	0.566453	0.385508	0.516779	0.691734	0.891644	0.683385	0.237931	0.211198	0.423079	0.87684
		3	0.02951	65		2202.64	2.07038e-05	0.518729		Area	1.127e-05	1.308e-05	4.039e-05	1.142e-05	1.386e-05	9.52e-06	2.616e-05	8.47e-06	1.73e-05	9.16e-06	1.353e-05	1.613e-05	6.48e-06	2.11e-05	5.407e-05	3.864e-05	1.332e-05	4.515e-05	1.839e-05	1.543e-05	1.139e-05	1.438e-05	6.275e-05	1.531e-05	1.983e-05	2.716e-05	1.953e-05	1.212e-05	8.71e-06	1.597e-05	2.496e-05	1.118e-05	3.68e-05	8.2e-06	1.866e-05	1.718e-05	1.453e-05	5.73e-05	1.673e-05
										Roundness	0.398013	0.674081	0.384727	0.788551	0.81668	0.666783	0.431051	0.450047	0.322709	0.479384	0.65897	0.597773	0.871931	0.391449	0.506952	0.496202	0.744047	0.383761	0.955068	0.711794	0.594225	0.177675	0.458443	0.362515	0.402524	0.507474	0.230692	0.291839	0.383712	0.498989	0.340588	0.369752	0.788899	0.741593	0.157434	0.618669	0.458972	0.456976	0.759961
		4	0.0326101	54		1655.93	2.69783e-05	0.438486		Area	1.016e-05	1.157e-05	3.834e-05	6.51e-06	3.415e-05	1.558e-05	2.149e-05	3.222e-05	8.907e-05	3.059e-05	7.41e-06	8.153e-05	3.97e-05	1.45e-05	1.854e-05	7.47e-06	3.948e-05	2.212e-05	1.805e-05	2.167e-05	3.517e-05	2.077e-05	8.95e-06	4.961e-05	9.58e-06	1.911e-05	1.245e-05	3.765e-05	6.6e-06	2.173e-05	2.122e-05	1.983e-05	1.513e-05	6.809e-05	2.586e-05	1.863e-05	1.814e-05	2.077e-05	2.559e-05
										Roundness	0.824542	0.535059	0.463203	0.856383	0.458946	0.289358	0.280135	0.291202	0.210272	0.530716	0.914725	0.178841	0.256585	0.517944	0.606293	0.22692	0.675459	0.4861	0.427964	0.479726	0.629182	0.348982	0.483685	0.452153	0.174533	0.644759	0.162949	0.261746	0.453938	0.382866	0.424228	0.821865	0.158405	0.228288	0.56973	0.536531	0.502602	0.374097	0.511364
		5	0.0393661	87		2210.02	1.68313e-05	0.495527		Area	5.805e-05	2.592e-05	8.38e-06	1.667e-05	5.395e-05	2.83e-05	1.594e-05	2.475e-05	2.761e-05	8.8e-06	1.772e-05	1.016e-05	1.016e-05	1.175e-05	2.396e-05	2.399e-05	1.426e-05	7.47e-06	3.807e-05	3.258e-05	2.773e-05	1.742e-05	1.004e-05	2.086e-05	2.019e-05	1.248e-05	2.285e-05	1.938e-05	1.299e-05	1.007e-05	1.555e-05	1.399e-05	3.279e-05	1.022e-05	1.094e-05	1.275e-05	1.163e-05	1.353e-05	1.661e-05
										Roundness	0.364922	0.156286	0.458618	0.865021	0.11134	0.298369	0.58295	0.293841	0.415949	0.972197	0.193161	0.522571	0.659944	0.555492	0.588637	0.564508	0.678327	0.622998	0.531256	0.466355	0.617726	0.411336	0.424312	0.278845	0.43551	0.885954	0.701361	0.94348	0.430313	0.501442	0.56908	0.569831	0.67121	0.259504	0.40951	0.603852	0.629472	0.360542	0.687304
		MEAN	-	-		2032.53	2.41316e-05	0.478535
	Rat14	1	0.0332908	78		2342.99	2.0484e-05	0.437679		Area	1.393e-05	3.545e-05	7.75e-06	3.659e-05	2.001e-05	3.008e-05	2.182e-05	6.57e-06	8.92e-06	7.08e-06	1.326e-05	4.449e-05	1.338e-05	5.317e-05	2.279e-05	1.432e-05	1.73e-05	1.839e-05	1.341e-05	6.15e-06	1.866e-05	1.106e-05	6.93e-06	3.523e-05	4.575e-05	8.14e-06	2.426e-05	6.27e-06	3.575e-05	1.631e-05	1.028e-05	2.887e-05	1.296e-05	1.956e-05	2.894e-05	1.552e-05	7.35e-06	9.74e-06	8.47e-06
										Roundness	0.51447	0.333691	0.455919	0.219484	0.238175	0.289829	0.629793	0.234757	0.49283	0.353347	0.51246	0.378693	0.579073	0.169524	0.339127	0.482273	0.331365	0.416042	0.111649	0.25565	0.168122	0.523396	0.353507	0.306331	0.44487	0.56237	0.350781	0.516215	0.329472	0.378182	0.535381	0.933444	0.415207	0.330479	0.441516	0.753909	0.593433	0.836563	0.620917
		2	0.0408005	86		2107.82	1.97878e-05	0.431017		Area	2.625e-05	5.371e-05	8.65e-06	8.5e-06	4.609e-05	1.567e-05	9.58e-06	2.354e-05	7.02e-06	7.23e-06	4.057e-05	9.58e-06	5.968e-05	1.995e-05	2.261e-05	2.878e-05	1.489e-05	1.275e-05	1.579e-05	2.028e-05	1.76e-05	1.778e-05	2.01e-05	3.123e-05	1.721e-05	1.54e-05	6.81e-06	6.57e-06	6.84e-06	2.538e-05	1.269e-05	7.17e-06	1.676e-05	9.43e-06	2.517e-05	1.194e-05	2.3e-05	2.047e-05	2.001e-05
										Roundness	0.181738	0.416097	0.652722	0.457411	0.780656	0.926836	0.273736	0.136926	0.676408	0.809866	0.328522	0.475558	0.363882	0.696979	0.318669	0.420674	0.622199	0.392066	0.196841	0.606081	0.354944	0.266012	0.325211	0.318182	0.407459	0.302174	0.339734	0.704696	0.310247	0.285227	0.587301	0.483381	0.336499	0.232273	0.522022	0.197823	0.228379	0.353195	0.24556
		3	0.0250641	66		2633.24	1.89597e-05	0.441079		Area	9.83e-06	4.087e-05	7.63e-06	6.69e-06	1.567e-05	1.182e-05	4.883e-05	8.86e-06	9.65e-06	2.239e-05	1.022e-05	3.915e-05	3.153e-05	1.356e-05	1.004e-05	6.87e-06	3.074e-05	1.203e-05	1.799e-05	6.63e-06	6.45e-06	1.025e-05	8.95e-06	3.566e-05	3.319e-05	1.441e-05	1.121e-05	1.706e-05	9.86e-06	2.481e-05	4.627e-05	1.435e-05	1.45e-05	5.883e-05	3.596e-05	6.3e-06	2.749e-05	1.778e-05	3.026e-05
										Roundness	0.491032	0.506442	0.86836	0.58325	0.501652	0.442883	0.424855	0.561912	0.415147	0.30661	0.215923	0.249046	0.734068	0.170314	0.33041	0.231843	0.242458	0.893547	0.373374	0.388307	0.66351	0.764064	0.446157	0.281403	0.274487	0.567057	0.519918	0.338442	0.169696	0.771275	0.271955	0.412505	0.304696	0.302623	0.18432	0.649902	0.626488	0.403205	0.318719
		4	0.0326128	70		2146.4	2.28377e-05	0.416431		Area	5.835e-05	2.933e-05	2.658e-05	1.426e-05	2.658e-05	1.01e-05	1.013e-05	6.92e-05	1.124e-05	8.95e-06	6.87e-06	1.423e-05	1.305e-05	1.07e-05	7.81e-06	2.025e-05	9.43e-06	1.399e-05	3.273e-05	4.946e-05	2.044e-05	4.069e-05	7.2e-06	1.353e-05	7.29e-06	6.18e-06	1.188e-05	3.695e-05	2.791e-05	4.214e-05	1.26e-05	2.96e-05	7.41e-06	1.04e-05	1.573e-05	2.839e-05	2.453e-05	6.66e-06	2.716e-05
										Roundness	0.712312	0.22146	0.208174	0.750426	0.128098	0.813165	0.451454	0.318413	0.762288	0.639234	0.585967	0.425801	0.571923	0.478979	0.300017	0.140595	0.83823	0.376374	0.339995	0.309784	0.410821	0.388224	0.79978	0.296052	0.44623	0.6478	0.347414	0.490609	0.64343	0.26676	0.272014	0.390211	0.508488	0.135262	0.441308	0.327389	0.40531	0.959059	0.395459
		5	0.0400303	98		2448.15	2.13562e-05	0.43717		Area	8.2e-06	7.87e-06	2.809e-05	1.139e-05	1.57e-05	9.28e-06	3.029e-05	3.02e-05	2.191e-05	8.95e-06	2.643e-05	1.685e-05	1.456e-05	7.38e-06	4.349e-05	4.039e-05	7.47e-06	1.076e-05	1.275e-05	1.191e-05	1.402e-05	7.11e-06	8.38e-06	1.504e-05	2.592e-05	8.23e-06	3.288e-05	1.947e-05	3.002e-05	1.486e-05	5.199e-05	8.92e-06	2.673e-05	1.157e-05	1.884e-05	6.6e-06	3.539e-05	9.55e-06	2.809e-05
										Roundness	0.573923	0.460674	0.460435	0.159239	0.679373	0.485344	0.252972	0.215206	0.279055	0.543383	0.338977	0.22775	0.540455	0.714356	0.346401	0.355963	0.470859	0.307803	0.690012	0.482994	0.349004	0.854175	0.517416	0.550783	0.295952	0.721316	0.473442	0.280917	0.490824	0.240921	0.236011	0.164164	0.270481	0.561942	0.276242	0.816146	0.191042	0.432442	0.180703
		MEAN	-	-		2335.72	2.06851e-05	0.432675
	Rat15	1	0.0421074	87		2066.14	2.19159e-05	0.493689		Area	7.083e-05	9.07e-06	4.759e-05	3.27e-05	2.101e-05	6.179e-05	1.588e-05	2.55e-05	4.554e-05	7.11e-06	8.14e-06	1.254e-05	5.642e-05	1.133e-05	2.306e-05	4.364e-05	9.61e-06	2.291e-05	1.172e-05	2.399e-05	2.384e-05	1.543e-05	2.267e-05	1.591e-05	1.188e-05	1.29e-05	3.346e-05	1.471e-05	1.127e-05	1.558e-05	1.661e-05	2.969e-05	4.663e-05	2.55e-05	1.197e-05	1.35e-05	3.665e-05	2.571e-05	6.09e-06
										Roundness	0.662539	0.924302	0.363664	0.403573	0.386778	0.402266	0.416597	0.21574	0.583073	0.532557	0.581946	0.426649	0.202246	0.717333	0.483232	0.341648	0.73252	0.367706	0.593999	0.444851	0.358359	0.417484	0.88431	0.316561	0.637576	0.853208	0.163239	0.416605	0.927665	0.65851	0.242751	0.181338	0.432439	0.303242	0.513149	0.780581	0.267244	0.450211	0.6893
		2	0.0600038	129		2149.86	2.15936e-05	0.541047		Area	8.89e-06	1.275e-05	3.789e-05	2.01e-05	1.513e-05	1.197e-05	1.188e-05	2.589e-05	1.23e-05	2.155e-05	2.683e-05	5.459e-05	3.469e-05	2.309e-05	4.102e-05	1.344e-05	1.597e-05	2.912e-05	1.01e-05	1.947e-05	1.522e-05	5.202e-05	8.05e-06	1.07e-05	1.706e-05	6.72e-06	3.873e-05	1.26e-05	6.884e-05	6.84e-06	6.27e-06	1.585e-05	1.127e-05	2.776e-05	1.203e-05	2.649e-05	8.65e-06	6.782e-05	9.86e-06
										Roundness	0.785088	0.485272	0.235025	0.262114	0.710129	0.825757	0.853283	0.351963	0.648111	0.741522	0.920081	0.371012	0.444598	0.62277	0.352334	0.562058	0.828246	0.403786	0.481672	0.477714	0.644092	0.39208	0.450999	0.697443	0.596293	0.44016	0.377805	0.309554	0.519098	0.393238	0.85633	0.775525	0.308421	0.327479	0.633657	0.459456	0.669599	0.307476	0.702185
		3	0.0745772	188		2520.88	2.87486e-05	0.44908		Area	1.736e-05	1.528e-05	4.717e-05	4.82e-05	3.035e-05	2.634e-05	3.961e-05	1.257e-05	7.264e-05	2.658e-05	8.53e-05	2.167e-05	2.242e-05	3.861e-05	8.98e-06	4.627e-05	6.049e-05	3.692e-05	1.787e-05	1.98e-05	9.58e-06	4.898e-05	4.253e-05	1.022e-05	1.504e-05	3.27e-05	1.429e-05	2.478e-05	3.469e-05	1.353e-05	1.263e-05	1.691e-05	4.593e-05	2.327e-05	3.873e-05	1.338e-05	7.47e-06	3.608e-05	3.258e-05
										Roundness	0.733642	0.49047	0.314176	0.71913	0.323904	0.833889	0.503583	0.536005	0.299902	0.426221	0.385163	0.67334	0.477608	0.288292	0.449702	0.307327	0.444352	0.40331	0.28045	0.423899	0.802992	0.283794	0.259377	0.396322	0.180521	0.31369	0.484766	0.46629	0.656332	0.36265	0.813596	0.694472	0.24055	0.439049	0.437109	0.923014	0.623491	0.259485	0.232218
		4	0.0447463	112		2503	1.89825e-05	0.482547		Area	1.109e-05	2.047e-05	9.68e-06	1.718e-05	9.77e-06	9.4e-06	1.941e-05	9.4e-06	8.12e-05	2.092e-05	1.236e-05	1.254e-05	1.555e-05	1.203e-05	1.377e-05	5.19e-05	3.192e-05	2.493e-05	1.07e-05	9.49e-06	4.988e-05	1.112e-05	2.182e-05	2.357e-05	3.243e-05	9.13e-06	2.116e-05	1.781e-05	8.23e-06	6.15e-06	8.95e-06	7.81e-06	3.707e-05	1.796e-05	2.713e-05	2.001e-05	1.191e-05	1.986e-05	2.309e-05
										Roundness	0.460206	0.513055	0.650709	0.571552	0.385084	0.408188	0.602227	0.757664	0.371314	0.523267	0.287275	0.697683	0.375326	0.66514	0.442163	0.289751	0.332441	0.145927	0.662714	0.478452	0.397833	0.725445	0.719205	0.471581	0.215083	0.841287	0.266858	0.345729	0.53701	0.882515	0.911341	0.393073	0.155356	0.149697	0.477419	0.409924	0.901172	0.284391	0.396001
		5	0.0501137	113		2254.87	2.70577e-05	0.525414		Area	4.283e-05	3.753e-05	3.578e-05	1.139e-05	2.059e-05	1.374e-05	2.001e-05	5.531e-05	2.05e-05	2.351e-05	4.322e-05	6.15e-06	6.746e-05	1.32e-05	6.54e-06	7.66e-06	1.151e-05	2.966e-05	1.025e-05	6.15e-06	1.603e-05	1.106e-05	1.869e-05	1.802e-05	4.123e-05	2.282e-05	8.89e-06	2.423e-05	1.052e-05	9.58e-06	1.724e-05	6.99e-06	3.098e-05	6.12e-06	9.43e-06	4.247e-05	6.63e-06	4.786e-05	8.94e-05
										Roundness	0.258989	0.45201	0.443756	0.501814	0.516071	0.201455	0.657955	0.450493	0.246748	0.325815	0.413982	0.466806	0.198566	0.332911	0.198134	0.354669	0.283705	0.781292	0.714486	0.219453	0.52755	0.351885	0.676559	0.326872	0.144686	0.379372	0.408525	0.36238	0.799353	0.572601	0.248832	0.415261	0.5735	0.490221	0.168335	0.326728	0.145645	0.675458	0.36256
		MEAN	-	-		2298.95	2.36597e-05	0.498355
	Rat16	1	0.0353293	67		1896.44	2.56748e-05	0.451788		Area	1.386e-05	1.86e-05	2.484e-05	2.484e-05	2.016e-05	1.998e-05	8.11e-06	9.74e-06	1.851e-05	1.058e-05	3.517e-05	4.621e-05	1.959e-05	1.733e-05	1.697e-05	3.243e-05	2.61e-05	2.541e-05	9.58e-06	4.533e-05	1.106e-05	4.678e-05	8.68e-06	2.734e-05	1.368e-05	2.797e-05	1.661e-05	2.342e-05	5.018e-05	9.34e-06	3.204e-05	4.47e-05	7.47e-06	5.51e-05	3.454e-05	1.182e-05	1.827e-05	1.899e-05	3.683e-05
										Roundness	0.730447	0.233927	0.397037	0.381284	0.40601	0.520708	0.353945	0.677192	0.328128	0.667935	0.632626	0.617748	0.213021	0.188836	0.36154	0.463318	0.304902	0.712529	0.420448	0.365651	0.496489	0.288384	0.536089	0.450402	0.347796	0.362969	0.532519	0.617243	0.18711	0.543906	0.32728	0.380612	0.582597	0.157454	0.472299	0.435322	0.324052	0.269917	0.33211
		2	0.0285283	64		2243.39	2.87723e-05	0.463204		Area	4.364e-05	2.761e-05	8.95e-06	3.294e-05	3.822e-05	7.122e-05	7.96e-06	6.29e-05	5.856e-05	1.031e-05	3.511e-05	7.78e-06	1.839e-05	0.00010082	6.24e-06	4.006e-05	1.163e-05	2.086e-05	3.991e-05	1.185e-05	1.516e-05	3.762e-05	3.653e-05	2.547e-05	2.393e-05	3.331e-05	9.74e-06	6.93e-06	7.11e-06	4.702e-05	6.99e-06	3.403e-05	7.38e-06	1.6e-05	2.239e-05	1.754e-05	1.754e-05	8.71e-06	3.539e-05
										Roundness	0.295799	0.792296	0.666606	0.547921	0.405875	0.215241	0.727398	0.358266	0.292779	0.831974	0.218053	0.443777	0.357412	0.240693	0.506195	0.269374	0.614642	0.369122	0.327681	0.273969	0.702884	0.511854	0.762527	0.773402	0.38784	0.324509	0.63017	0.327774	0.578788	0.611277	0.662324	0.557288	0.223061	0.487611	0.342835	0.447293	0.318416	0.561149	0.27882
		3	0.0414523	73		1761.06	1.9713e-05	0.497542		Area	7.29e-06	1.007e-05	1.456e-05	2.342e-05	2.586e-05	6.51e-06	2.996e-05	8.68e-06	3.611e-05	2.321e-05	3.789e-05	7.14e-06	8.83e-06	2.101e-05	2.459e-05	6.076e-05	1.667e-05	3.002e-05	2.288e-05	3.017e-05	9.65e-06	3.991e-05	1.121e-05	6.99e-06	2.64e-05	4.78e-05	3.105e-05	9.1e-06	3.288e-05	3.774e-05	2.779e-05	2.089e-05	2.387e-05	1.459e-05	2.993e-05	6.242e-05	1.402e-05	1.218e-05	1.359e-05
										Roundness	0.484259	0.474846	0.251039	0.67824	0.404738	0.80449	0.484905	0.512017	0.446519	0.569207	0.390953	0.296407	0.589249	0.454398	0.611661	0.267595	0.423644	0.517953	0.551066	0.354443	0.490831	0.561941	0.44192	0.42682	0.342442	0.485333	0.638881	0.172299	0.477918	0.315309	0.299598	0.241223	0.321794	0.504187	0.400066	0.341791	0.677666	0.944056	0.78894
		4	0.0347455	63		1813.18	1.95432e-05	0.482113		Area	5.561e-05	0.00010227	2.664e-05	6.45e-06	7.44e-06	8.95e-06	1.305e-05	1.817e-05	6.69e-06	1.703e-05	1.827e-05	1.842e-05	6.45e-06	1.73e-05	8.89e-06	1.582e-05	7.32e-06	1.148e-05	3.026e-05	2.113e-05	2.568e-05	1.522e-05	3.129e-05	8.65e-06	1.685e-05	2.586e-05	1.796e-05	6.78e-06	2.972e-05	8.44e-06	2.288e-05	1.139e-05	1.344e-05	2.062e-05	1.64e-05	2.294e-05	2.438e-05	9.65e-06	1.287e-05
										Roundness	0.592093	0.198011	0.543649	0.627704	0.322868	0.812084	0.238089	0.192443	0.316971	0.617018	0.63426	0.416343	0.621172	0.447416	0.107031	0.673432	0.672105	0.707608	0.525667	0.829816	0.201827	0.683336	0.682906	0.396176	0.305643	0.736134	0.387106	0.468853	0.695995	0.382039	0.735429	0.503136	0.485816	0.491372	0.103658	0.185087	0.356051	0.400143	0.457015
		5	0.0277691	59		2124.67	2.13256e-05	0.489987		Area	2.535e-05	1.07e-05	3.011e-05	2.128e-05	3.071e-05	1.197e-05	1.579e-05	3.469e-05	3.448e-05	7.44e-06	6.39e-06	1.435e-05	2.071e-05	2.197e-05	8.29e-06	6.18e-06	3.207e-05	5.377e-05	1.064e-05	3.731e-05	1.643e-05	2.74e-05	1.664e-05	8.44e-06	2.68e-05	8.23e-06	2.571e-05	3.309e-05	2.116e-05	2.866e-05	1.067e-05	3.279e-05	2.773e-05	1.935e-05	1.959e-05	1.386e-05	1.989e-05	1.058e-05	2.098e-05
										Roundness	0.196174	0.473367	0.44702	0.394608	0.462481	0.711616	0.57013	0.323673	0.379215	0.630961	0.388482	0.471096	0.200185	0.372806	0.370369	0.716645	0.568821	0.473259	0.221415	0.631643	0.245742	0.30849	0.414516	0.947386	0.526913	0.272608	0.465664	0.610635	0.536874	0.609236	0.588362	0.498324	0.545829	0.692026	0.484333	0.59826	0.586855	0.597464	0.480783
		MEAN	-	-		1967.75	2.30058e-05	0.476927
	Rat17	1	0.0410747	98		2385.9	2.05558e-05	0.568408		Area	2.93e-05	1.98e-05	1.827e-05	2.67e-05	1.022e-05	1.552e-05	3.439e-05	2.013e-05	1.703e-05	1.754e-05	4.455e-05	3.216e-05	2.065e-05	2.821e-05	2.134e-05	5.088e-05	2.456e-05	1.796e-05	3.906e-05	4.132e-05	7.93e-06	1.983e-05	1.631e-05	6.63e-06	4.078e-05	2.366e-05	2.948e-05	1.848e-05	4.346e-05	1.353e-05	2.336e-05	8.41e-06	2.351e-05	1.546e-05	2.038e-05	2.915e-05	2.42e-05	1.682e-05	1.594e-05
										Roundness	0.303833	0.632964	0.718798	0.620575	0.90642	0.744372	0.633094	0.817716	0.81936	0.377977	0.241453	0.378476	0.632257	0.336087	0.281634	0.346388	0.292511	0.555775	0.366164	0.357963	0.660364	0.918725	0.395683	0.535874	0.400605	0.614521	0.435276	0.74814	0.669108	0.813496	0.736941	0.661629	0.763473	0.719352	0.752502	0.626949	0.503992	0.744327	0.518434
		2	0.0408632	84		2055.64	1.55877e-05	0.521608		Area	9.4e-06	8.98e-06	2.14e-05	8.89e-06	1.884e-05	8.29e-06	1.04e-05	1.323e-05	1.383e-05	9.13e-06	1.151e-05	1.54e-05	1.995e-05	1.893e-05	1.607e-05	1.435e-05	1.26e-05	8.29e-06	2.013e-05	9.49e-06	1.106e-05	1.23e-05	2.339e-05	6.6e-06	1.236e-05	8.56e-06	1.061e-05	7.29e-06	1.616e-05	1.486e-05	9.4e-06	3.095e-05	1.374e-05	1.218e-05	1.848e-05	2.58e-05	1.329e-05	1.685e-05	8.47e-06
										Roundness	0.70247	0.524851	0.349685	0.299321	0.492251	0.718101	0.961119	0.574518	0.621726	0.600369	0.456474	0.320195	0.292558	0.283493	0.57716	0.40923	0.321817	0.732368	0.175473	0.613374	0.779519	0.643658	0.209962	0.690693	0.696118	0.21414	0.2625	0.508111	0.459502	0.51912	0.509321	0.279115	0.34764	0.448178	0.433295	0.172157	0.48207	0.213589	0.454338
		3	0.0327471	70		2137.6	1.87906e-05	0.430042		Area	6.39e-06	2.276e-05	9.58e-06	2.007e-05	8.44e-06	7.32e-06	1.284e-05	2.215e-05	1.314e-05	1.857e-05	1.881e-05	3.496e-05	2.056e-05	1.685e-05	9.07e-06	7.72e-06	7.81e-06	1.106e-05	1.23e-05	4.15e-05	1.817e-05	6.6e-06	2.836e-05	3.903e-05	1.142e-05	1.637e-05	4.069e-05	9.13e-06	2.233e-05	1.076e-05	1.411e-05	2.848e-05	5.588e-05	1.022e-05	1.326e-05	1.323e-05	3.798e-05	3.258e-05	2.803e-05
										Roundness	0.334302	0.312741	0.517794	0.365555	0.396174	0.364838	0.673626	0.346118	0.301177	0.396104	0.274326	0.264825	0.378463	0.434868	0.428601	0.558789	0.520236	0.643788	0.488433	0.499753	0.449294	0.509573	0.266268	0.614733	0.484755	0.472076	0.734362	0.74832	0.407895	0.373382	0.454957	0.256881	0.237913	0.252554	0.216728	0.278447	0.183513	0.540662	0.338443
		4	0.0347823	77		2213.77	2.61239e-05	0.480667		Area	9.13e-06	1.836e-05	9.61e-06	2.532e-05	1.483e-05	1.796e-05	0.00023787	3.656e-05	6.99e-06	1.221e-05	2.875e-05	6.12e-06	4.72e-05	7.47e-06	2.746e-05	1.745e-05	5.344e-05	2.053e-05	2.402e-05	5.805e-05	2.152e-05	3.692e-05	7.84e-06	4.117e-05	3.038e-05	1.631e-05	3.493e-05	7.57e-06	1.637e-05	6.87e-06	1.498e-05	3.12e-05	1.046e-05	9.07e-06	1.007e-05	2.469e-05	1.971e-05	2.11e-05	1.7e-05
										Roundness	0.451541	0.792578	0.633681	0.613424	0.886301	0.65025	0.362575	0.309412	0.329864	0.442816	0.231948	0.749251	0.398753	0.408392	0.39818	0.418317	0.344005	0.48179	0.338	0.305932	0.273037	0.427172	0.67964	0.377805	0.347911	0.544218	0.539368	0.583399	0.470282	0.605085	0.374409	0.211266	0.60673	0.276847	0.888296	0.306355	0.836565	0.595477	0.475133
		5	0.0358015	76		2122.81	1.92018e-05	0.482087		Area	2.996e-05	1.154e-05	2.233e-05	2.517e-05	8.74e-06	3.328e-05	6.87e-06	2.945e-05	2.851e-05	2.731e-05	6.81e-06	1.495e-05	3.927e-05	4.006e-05	1.489e-05	1.139e-05	1.215e-05	2.176e-05	6.63e-06	2.019e-05	2.689e-05	6.78e-06	5.428e-05	2.149e-05	9.52e-06	6.42e-06	2.369e-05	1.709e-05	2.595e-05	9.28e-06	2.475e-05	1.772e-05	8.41e-06	2.469e-05	3.364e-05	1.597e-05	6.81e-06	1.917e-05	7.23e-06
										Roundness	0.546484	0.60215	0.476006	0.198782	0.884225	0.533301	0.30159	0.248952	0.393895	0.414845	0.517512	0.511323	0.449597	0.130961	0.438873	0.414329	0.454596	0.26704	0.636431	0.563578	0.678961	0.235411	0.262282	0.573761	0.713678	0.581553	0.375025	0.405499	0.393062	0.655995	0.583642	0.761662	0.396439	0.320366	0.265707	0.457323	0.409055	0.764085	0.529772
		MEAN	-	-		2183.14	2.0052e-05	0.496562
	Rat18	1	0.0364695	83		2275.87	2.39547e-05	0.456043		Area	1.088e-05	2.218e-05	1.637e-05	1.938e-05	1.287e-05	8.304e-05	2.649e-05	2.616e-05	1.622e-05	7.84e-06	1.061e-05	2.101e-05	1.154e-05	3.478e-05	2.535e-05	1.293e-05	3.337e-05	3.258e-05	1.236e-05	3.041e-05	3.041e-05	3.026e-05	2.173e-05	5.431e-05	9.71e-06	2.3e-05	3.02e-05	3.177e-05	1.399e-05	2.188e-05	3.436e-05	1.814e-05	1.136e-05	1.148e-05	7.288e-05	2.68e-05	1.607e-05	1.474e-05	1.188e-05
										Roundness	0.636718	0.446387	0.198827	0.53967	0.490345	0.242132	0.37446	0.251283	0.491088	0.768461	0.529014	0.711017	0.324771	0.306892	0.332436	0.540499	0.470158	0.216345	0.662395	0.346571	0.33008	0.345881	0.560444	0.526202	0.717783	0.295384	0.450009	0.702367	0.705755	0.469141	0.492725	0.26774	0.892455	0.550936	0.263441	0.303103	0.505747	0.204592	0.429575
		2	0.0340936	41		1202.57	1.41078e-05	0.483499		Area	2.764e-05	2.025e-05	1.284e-05	1.248e-05	7.47e-06	2.083e-05	9.16e-06	6.15e-06	3.484e-05	1.073e-05	7.87e-06	2.016e-05	3.08e-05	1.037e-05	1.04e-05	1.989e-05	2.61e-05	1.739e-05	1.215e-05	1.507e-05	1.643e-05	6.27e-06	1.007e-05	1.45e-05	7.17e-06	9.43e-06	1.317e-05	1.016e-05	7.14e-06	1.121e-05	1.525e-05	1.462e-05	1.935e-05	8.65e-06	6.03e-06	1.296e-05	9.83e-06	8.8e-06	2.408e-05
										Roundness	0.270632	0.19491	0.270669	0.486542	0.863024	0.574708	0.188082	0.775776	0.363492	0.777308	0.86139	0.20807	0.287854	0.36257	0.640845	0.262287	0.254068	0.168362	0.267383	0.246303	0.429195	0.610652	0.660841	0.614679	0.744424	0.645651	0.459801	0.675832	0.192901	0.485711	0.721295	0.207073	0.86293	0.89577	0.713369	0.273695	0.285978	0.379638	0.629294
		3	0.0318577	57		1789.21	1.87821e-05	0.503528		Area	1.326e-05	6.39e-06	8.71e-06	4.973e-05	3.098e-05	7.66e-06	1.26e-05	2.001e-05	1.492e-05	3.086e-05	1.453e-05	9.04e-06	7.54e-06	1.374e-05	7.14e-06	1.709e-05	4.871e-05	1.456e-05	1.649e-05	9.55e-06	7.35e-06	1.438e-05	4.027e-05	2.312e-05	1.784e-05	2.101e-05	1.296e-05	1.179e-05	4.645e-05	2.523e-05	1.188e-05	1.857e-05	1.649e-05	2.634e-05	8.05e-06	1.248e-05	1.908e-05	1.721e-05	1.718e-05
										Roundness	0.519571	0.314914	0.806741	0.371421	0.158101	0.591813	0.430661	0.417443	0.426028	0.506904	0.874079	0.462673	0.776201	0.42176	0.943956	0.740159	0.502318	0.384304	0.315653	0.710193	0.57421	0.230134	0.313249	0.686489	0.663734	0.507964	0.777376	0.252318	0.206709	0.55456	0.348307	0.829028	0.415523	0.185982	0.780463	0.46222	0.746499	0.4045	0.233247
		4	0.0367169	57		1552.42	1.63953e-05	0.492662		Area	1.148e-05	1.92e-05	2.315e-05	6.6e-06	1.004e-05	1.896e-05	8.38e-06	1.54e-05	8.32e-06	3.334e-05	1.332e-05	1.025e-05	1.429e-05	2.131e-05	9.74e-06	2.625e-05	7.78e-06	6.21e-06	6.15e-06	1.878e-05	2.218e-05	7.17e-06	1.902e-05	1.389e-05	1.082e-05	9.61e-06	1.625e-05	1.754e-05	3.294e-05	6.15e-06	1.073e-05	1.73e-05	1.613e-05	6.6e-06	9.86e-06	2.764e-05	8.44e-06	7.26e-06	2.737e-05
										Roundness	0.629696	0.312662	0.328002	0.630115	0.597493	0.336969	0.793776	0.299722	0.5802	0.30333	0.410919	0.73479	0.817481	0.527685	0.783322	0.303391	0.756555	0.65736	0.414401	0.602069	0.310945	0.509357	0.746403	0.42288	0.420537	0.154495	0.393326	0.940946	0.235531	0.81057	0.652994	0.584191	0.508001	0.365734	0.267389	0.182006	0.441899	0.90675	0.664631
		5	0.0450471	86		1909.11	2.07227e-05	0.484239		Area	8.74e-06	1.061e-05	1.953e-05	2.553e-05	3.249e-05	9.46e-06	2.906e-05	2.972e-05	2.191e-05	1.112e-05	1.483e-05	1.423e-05	3.21e-05	7.69e-06	5.082e-05	2.713e-05	3.49e-05	3.572e-05	1.703e-05	2.692e-05	3.737e-05	9.83e-06	6.75e-06	1.26e-05	3.997e-05	1.088e-05	1.805e-05	2.357e-05	2.511e-05	1.658e-05	7.05e-06	2.459e-05	7.81e-06	1.435e-05	1.058e-05	1.326e-05	6.84e-06	2.239e-05	1.305e-05
										Roundness	0.359557	0.505508	0.69309	0.780945	0.234338	0.722268	0.950659	0.300287	0.586785	0.439724	0.745405	0.663637	0.4273	0.870409	0.355647	0.418337	0.276214	0.247598	0.292374	0.405573	0.530122	0.565666	0.425401	0.222121	0.169817	0.738378	0.818189	0.480292	0.473816	0.68442	0.437246	0.336243	0.716347	0.373418	0.183239	0.807622	0.667257	0.412343	0.547677
		MEAN	-	-		1745.84	1.87925e-05	0.483994
	Rat19	1	0.0645191	134		2076.91	2.34103e-05	0.450937		Area	1.206e-05	4.19e-05	1.254e-05	5.676e-05	2.64e-05	3.144e-05	1.245e-05	3.554e-05	7.996e-05	1.001e-05	0.00010371	2.806e-05	1.251e-05	1.29e-05	2.36e-05	9.31e-06	1.317e-05	8.533e-05	5.718e-05	2.761e-05	3.406e-05	5.136e-05	1.694e-05	2.255e-05	2.761e-05	1.528e-05	7.51e-06	3.243e-05	4.271e-05	1.263e-05	3.394e-05	6.93e-06	3.077e-05	1.414e-05	1.492e-05	1.757e-05	9.01e-06	1.79e-05	4.268e-05
										Roundness	0.39389	0.310483	0.518867	0.312121	0.308487	0.54755	0.680092	0.484969	0.258279	0.435218	0.391746	0.699296	0.669755	0.206756	0.779236	0.291912	0.447826	0.268139	0.342387	0.281539	0.17756	0.227882	0.467535	0.574255	0.870176	0.43635	0.424889	0.530899	0.267425	0.877038	0.416868	0.231934	0.311841	0.470746	0.519908	0.735325	0.625867	0.386059	0.576159
		2	0.0500341	117		2338.4	2.24974e-05	0.475367		Area	4.379e-05	1.257e-05	4.575e-05	2.104e-05	7.29e-06	3.092e-05	3.21e-05	1.679e-05	4.786e-05	2.978e-05	8.98e-06	3.325e-05	1.558e-05	1.742e-05	1.709e-05	6.72e-06	9.74e-06	8.38e-06	9.77e-06	1.736e-05	2.559e-05	3.792e-05	2.031e-05	1.317e-05	2.044e-05	0.00011149	2.321e-05	3.207e-05	6.9e-06	2.306e-05	1.854e-05	1.989e-05	2.797e-05	1.83e-05	3.083e-05	1.522e-05	1.269e-05	2.221e-05	2.969e-05
										Roundness	0.296301	0.473769	0.291777	0.426092	0.833745	0.369031	0.471599	0.406217	0.244775	0.936923	0.473526	0.820487	0.390368	0.402432	0.765434	0.319136	0.782914	0.449743	0.421698	0.480043	0.521455	0.335766	0.193514	0.570533	0.69388	0.262739	0.386034	0.3529	0.322323	0.383995	0.345962	0.327342	0.755786	0.605275	0.381461	0.191114	0.535883	0.408784	0.239093
		3	0.0325405	68		2089.7	1.93215e-05	0.423188		Area	1.492e-05	3.18e-05	3.282e-05	1.706e-05	1.191e-05	2.315e-05	1.766e-05	1.278e-05	1.112e-05	1.51e-05	2.987e-05	6.78e-06	1.673e-05	6.51e-06	1.658e-05	3.602e-05	1.902e-05	1.691e-05	1.742e-05	2.481e-05	2.173e-05	4.41e-05	2.044e-05	6.72e-06	8.68e-06	3.303e-05	1.555e-05	1.302e-05	2.044e-05	1.151e-05	7.66e-06	3.222e-05	9.55e-06	1.851e-05	2.025e-05	2.897e-05	1.2e-05	3.011e-05	1.555e-05
										Roundness	0.535125	0.342637	0.493249	0.684437	0.340829	0.314626	0.680878	0.528435	0.591874	0.339126	0.400304	0.449486	0.472494	0.346337	0.856529	0.448307	0.300304	0.312524	0.280659	0.37527	0.531041	0.635619	0.38167	0.445492	0.388734	0.55789	0.663529	0.349241	0.292138	0.154584	0.307706	0.129707	0.519914	0.49585	0.595468	0.206617	0.655004	0.459925	0.301776
		4	0.0393044	79		2009.95	2.39348e-05	0.414755		Area	2.779e-05	2.101e-05	4.895e-05	0.00013606	1.423e-05	2.824e-05	7.93e-06	3.783e-05	1.067e-05	2.116e-05	2.038e-05	2.089e-05	2.303e-05	3.804e-05	1.076e-05	6.3e-06	1.097e-05	1.543e-05	2.643e-05	3.379e-05	1.745e-05	6.21e-06	2.417e-05	7.54e-06	1.145e-05	2.897e-05	2.598e-05	1.67e-05	1.944e-05	2.49e-05	1.576e-05	2.267e-05	2.9e-05	2.056e-05	1.932e-05	3.18e-05	1.555e-05	1.766e-05	4.618e-05
										Roundness	0.43802	0.446237	0.624435	0.14469	0.328017	0.333866	0.831415	0.760953	0.838415	0.406722	0.414	0.222569	0.431183	0.203715	0.283576	0.268143	0.695011	0.907251	0.253903	0.388515	0.163409	0.335586	0.297204	0.574481	0.450585	0.362387	0.269341	0.505461	0.567303	0.393566	0.331809	0.37389	0.176521	0.26065	0.630672	0.676634	0.671706	0.343511	0.129281
		5	0.0414623	89		2146.53	2.77018e-05	0.404461		Area	3.475e-05	9.19e-06	2.887e-05	6.706e-05	1.287e-05	3.9e-05	2.68e-05	3.662e-05	1.733e-05	3.548e-05	3.062e-05	7.32e-06	1.848e-05	2.013e-05	1.83e-05	4.946e-05	2.137e-05	9.46e-06	2.667e-05	6.697e-05	1.516e-05	2.276e-05	4.883e-05	9.65e-06	2.969e-05	3.098e-05	5.531e-05	2.719e-05	3.683e-05	1.619e-05	7.29e-06	4.009e-05	1.317e-05	1.622e-05	1.317e-05	2.161e-05	3.632e-05	6.037e-05	1.088e-05
										Roundness	0.211216	0.904946	0.250686	0.601087	0.289797	0.302822	0.312658	0.250135	0.486155	0.261782	0.336742	0.410466	0.360545	0.205133	0.278196	0.212532	0.33074	0.226131	0.803496	0.350722	0.325456	0.528259	0.324784	0.574328	0.304453	0.343822	0.427842	0.37239	0.55659	0.354624	0.529208	0.170076	0.459098	0.247406	0.442212	0.61901	0.543306	0.41979	0.568844
		MEAN	-	-		2132.3	2.33732e-05	0.433742
	Rat20	1	0.0279286	55		1969.31	1.87529e-05	0.441555		Area	2.487e-05	1.046e-05	1.474e-05	7.11e-06	1.166e-05	1.763e-05	3.319e-05	2.884e-05	6.99e-06	1.796e-05	1.974e-05	2.01e-05	4.723e-05	2.022e-05	3.891e-05	1.667e-05	8.35e-06	3.409e-05	1.769e-05	1.558e-05	1.396e-05	1.827e-05	2.083e-05	2.004e-05	1.191e-05	1.353e-05	1.317e-05	1.802e-05	1.389e-05	1.555e-05	1.896e-05	3.029e-05	1.311e-05	1.528e-05	8.08e-06	2.348e-05	6.75e-06	1.242e-05	4.919e-05
										Roundness	0.410781	0.306098	0.528633	0.461197	0.204272	0.449396	0.377926	0.267867	0.554247	0.255608	0.308727	0.261892	0.408816	0.280319	0.172982	0.533178	0.300293	0.317725	0.264346	0.562054	0.410589	0.637173	0.935255	0.301347	0.674289	0.562601	0.216382	0.587879	0.632459	0.162957	0.693116	0.442345	0.270983	0.823597	0.311803	0.586736	0.315635	0.413916	0.804972
		2	0.0353177	77		2180.21	2.39144e-05	0.416959		Area	1.691e-05	7.05e-06	2.357e-05	2.912e-05	3.159e-05	2.013e-05	3.05e-05	2.854e-05	2.261e-05	1.64e-05	1.634e-05	2.517e-05	6.004e-05	1.329e-05	1.377e-05	4.856e-05	3.346e-05	1.257e-05	4.883e-05	1.766e-05	1.911e-05	1.7e-05	8.29e-06	1.591e-05	3.801e-05	6.99e-06	4.048e-05	6.046e-05	3.626e-05	2.978e-05	1.555e-05	3.888e-05	4.322e-05	5.498e-05	7.57e-06	2.206e-05	4.569e-05	1.145e-05	2.67e-05
										Roundness	0.426452	0.875498	0.32778	0.373295	0.225057	0.476033	0.422845	0.30821	0.484291	0.406291	0.764141	0.298341	0.379508	0.601547	0.41849	0.340711	0.318589	0.583901	0.533167	0.874601	0.367088	0.428547	0.392459	0.294133	0.27593	0.409885	0.19902	0.624247	0.420621	0.331884	0.661869	0.263011	0.329496	0.32871	0.49797	0.422871	0.230643	0.483673	0.35176
		3	0.0372478	82		2201.47	2.32887e-05	0.403728		Area	5.621e-05	1.034e-05	2.592e-05	2.047e-05	6.607e-05	3.213e-05	1.447e-05	7.84e-06	4.533e-05	1.154e-05	5.305e-05	2.52e-05	1.833e-05	1.073e-05	7.547e-05	1.73e-05	2.812e-05	1.022e-05	7.2e-06	1.028e-05	2.49e-05	1.48e-05	2.39e-05	8.02e-06	9.52e-06	1.576e-05	2.9e-05	3.765e-05	2.568e-05	2.469e-05	3.246e-05	1.676e-05	2.203e-05	1.341e-05	2.658e-05	2.857e-05	1.959e-05	2.502e-05	3.774e-05
										Roundness	0.194794	0.243517	0.653363	0.49434	0.332926	0.431509	0.700983	0.947068	0.215781	0.575413	0.177204	0.387482	0.136146	0.747222	0.17037	0.179695	0.299681	0.628015	0.696844	0.398898	0.346807	0.247989	0.402454	0.71471	0.202407	0.609283	0.962529	0.582388	0.191073	0.310301	0.259966	0.55499	0.252501	0.285267	0.386546	0.444744	0.326609	0.213916	0.271566
		4	0.0343227	79		2301.69	2.17873e-05	0.383671		Area	1.893e-05	1.359e-05	2.429e-05	1.085e-05	6.076e-05	1.54e-05	1.308e-05	8.62e-06	3.132e-05	2.782e-05	2.803e-05	2.83e-05	1.07e-05	9.77e-06	2.185e-05	1.185e-05	1.034e-05	1.284e-05	4.609e-05	1.706e-05	4.946e-05	3.213e-05	1.619e-05	1.423e-05	6.48e-06	4.958e-05	1.561e-05	2.556e-05	2.972e-05	2.264e-05	1.142e-05	5.151e-05	1.166e-05	7.44e-06	1.42e-05	1.977e-05	2.239e-05	2.45e-05	1.498e-05
										Roundness	0.633429	0.631266	0.40267	0.529112	0.262171	0.550886	0.73691	0.275539	0.354293	0.375037	0.257813	0.369026	0.742235	0.136009	0.432872	0.179099	0.48967	0.392467	0.300382	0.502159	0.248663	0.3554	0.836792	0.461635	0.485434	0.480193	0.339859	0.397886	0.188801	0.380714	0.180651	0.253768	0.522335	0.491969	0.451149	0.349628	0.390348	0.628348	0.602511
		5	0.0270842	66		2436.85	1.72483e-05	0.533254		Area	9.766e-05	1.986e-05	2.375e-05	2.291e-05	1.368e-05	1.203e-05	7.75e-06	1.688e-05	1.233e-05	8.77e-06	1.2e-05	2.306e-05	4.684e-05	2.047e-05	1.377e-05	1.956e-05	1.42e-05	9.04e-06	7.51e-06	1.049e-05	2.258e-05	2.381e-05	2.689e-05	1.236e-05	1.724e-05	1.706e-05	9.61e-06	1.625e-05	9.86e-06	1.383e-05	1.088e-05	1.453e-05	1.296e-05	9.31e-06	6.9e-06	1.067e-05	1.637e-05	9.37e-06	1.242e-05
										Roundness	0.150635	0.403645	0.35719	0.513572	0.25972	0.925942	0.747635	0.448309	0.581353	0.672936	0.532476	0.274772	0.291507	0.743083	0.296359	0.48338	0.674045	0.512151	0.724269	0.63921	0.674196	0.213402	0.507246	0.267522	0.336403	0.557949	0.415268	0.606679	0.658516	0.331831	0.231027	0.342273	0.302892	0.40938	0.714449	0.824625	0.427365	0.533505	0.393165
		MEAN	-	-		2217.91	2.09983e-05	0.435833
	Rat21	1	0.0355382	82		2307.38	2.47457e-05	0.414694		Area	2.722e-05	2.493e-05	1.254e-05	3.135e-05	7.6e-06	1.16e-05	1.064e-05	2.031e-05	4.199e-05	2.568e-05	3.487e-05	6.375e-05	2.649e-05	2.948e-05	8.02e-06	1.284e-05	2.372e-05	1.052e-05	2.881e-05	7.17e-06	5.724e-05	8.95e-06	2.927e-05	3.011e-05	2.794e-05	1.603e-05	5.663e-05	2.71e-05	6.03e-06	3.991e-05	2.583e-05	2.86e-05	3.409e-05	2.776e-05	2.559e-05	2.459e-05	1.863e-05	1.703e-05	2.101e-05
										Roundness	0.45296	0.211332	0.329713	0.2567	0.788659	0.369336	0.359397	0.39919	0.416031	0.269214	0.715798	0.254932	0.441269	0.41943	0.46516	0.328962	0.389265	0.617894	0.306634	0.42773	0.242368	0.681818	0.330482	0.154475	0.419931	0.867107	0.233376	0.367593	0.49158	0.270879	0.394505	0.286627	0.234646	0.388749	0.291685	0.389149	0.500508	0.45918	0.47854
		2	0.0363687	60		1649.77	2.0133e-05	0.393088		Area	3.18e-05	2.164e-05	2.089e-05	1.408e-05	3.092e-05	2.182e-05	1.097e-05	2.933e-05	3.264e-05	1.251e-05	3.605e-05	3.035e-05	1.941e-05	3.828e-05	6.78e-06	8.5e-06	1.058e-05	2.565e-05	1.872e-05	2.52e-05	1.142e-05	6.3e-06	8.47e-06	2.541e-05	6.93e-06	1.616e-05	1.281e-05	3.43e-05	1.004e-05	3.957e-05	2.719e-05	1.833e-05	2.9e-05	2.598e-05	2.249e-05	8.32e-06	2.875e-05	1.338e-05	2.288e-05
										Roundness	0.248389	0.306012	0.352638	0.302276	0.54497	0.486216	0.661875	0.285295	0.26489	0.348799	0.308785	0.200246	0.340584	0.21511	0.689955	0.278212	0.166736	0.246753	0.493064	0.248891	0.286971	0.597379	0.204807	0.557958	0.547805	0.66121	0.501426	0.24531	0.45575	0.200842	0.218254	0.438223	0.262329	0.269819	0.210484	0.410487	0.195684	0.277337	0.347117
		3	0.03185	60		1883.83	2.35623e-05	0.382705		Area	1.462e-05	7.54e-06	3.077e-05	2.149e-05	3.424e-05	4.473e-05	1.718e-05	2.833e-05	8.95e-06	3.291e-05	2.221e-05	1.055e-05	1.227e-05	3.548e-05	4.663e-05	2.149e-05	1.667e-05	1.311e-05	1.781e-05	8.56e-06	3.475e-05	3.43e-05	1.857e-05	1.329e-05	4.431e-05	4.5e-05	1.236e-05	1.326e-05	4.485e-05	6.81e-06	2.279e-05	1.887e-05	1.745e-05	2.27e-05	1.842e-05	2.595e-05	1.842e-05	9.77e-06	9.04e-06
										Roundness	0.204773	0.541653	0.349342	0.385426	0.193791	0.253799	0.647052	0.342769	0.235462	0.257542	0.527198	0.775227	0.473168	0.339817	0.305543	0.275906	0.253161	0.163992	0.141657	0.27084	0.227969	0.463975	0.333011	0.665754	0.316354	0.311429	0.638874	0.314514	0.35615	0.702518	0.806616	0.171842	0.422147	0.284653	0.42189	0.397163	0.41697	0.617678	0.509436
		4	0.0287756	55		1911.34	2.21509e-05	0.385218		Area	1.504e-05	1.839e-05	2.568e-05	2.221e-05	6.72e-06	2.957e-05	2.384e-05	1.821e-05	6.269e-05	1.471e-05	7.6e-06	2.004e-05	5.1e-05	1.799e-05	9.28e-06	1.356e-05	8.05e-06	8.71e-06	4.093e-05	1.652e-05	3.578e-05	3.623e-05	1.926e-05	6.27e-06	2.767e-05	1.887e-05	1.628e-05	2.812e-05	6.09e-06	1.227e-05	2.936e-05	1.926e-05	1.655e-05	5.721e-05	2.01e-05	2.547e-05	3.267e-05	6.36e-06	2.384e-05
										Roundness	0.599591	0.605086	0.35672	0.283279	0.279357	0.17025	0.19433	0.495271	0.192347	0.349279	0.512981	0.568295	0.790409	0.400004	0.627554	0.347474	0.420361	0.733375	0.409949	0.41963	0.325096	0.255091	0.298926	0.786418	0.134419	0.300897	0.399897	0.325257	0.548394	0.295646	0.109423	0.850832	0.538928	0.279473	0.329318	0.152819	0.240293	0.322771	0.246348
		5	0.0346745	72		2076.46	2.33342e-05	0.438647		Area	1.471e-05	9.012e-05	3.195e-05	4.988e-05	7.38e-06	8.53e-06	2.08e-05	4.807e-05	4.271e-05	2.092e-05	1.203e-05	9.83e-06	5.929e-05	1.239e-05	7.02e-06	1.185e-05	9.55e-06	1.769e-05	1.094e-05	1.836e-05	0.00010055	6.15e-06	1.251e-05	2.047e-05	2.83e-05	8.5e-06	1.974e-05	3.756e-05	1.778e-05	2.131e-05	2.755e-05	6.66e-06	1.254e-05	1.151e-05	8.38e-06	2.453e-05	9.43e-06	1.151e-05	5.419e-05
										Roundness	0.352056	0.361523	0.544383	0.279756	0.393552	0.449443	0.292817	0.384751	0.220375	0.293806	0.704792	0.504677	0.200083	0.58812	0.362208	0.614631	0.712519	0.857726	0.349138	0.365482	0.350452	0.577396	0.40883	0.516594	0.380942	0.310662	0.59014	0.253389	0.739256	0.30992	0.485011	0.441656	0.244573	0.788732	0.850796	0.56375	0.250152	0.362456	0.216586
		MEAN	-	-		1965.75	2.27852e-05	0.40287
	Rat22	1	0.0296285	53		1788.82	1.8956e-05	0.484981		Area	4.392e-05	1.338e-05	2.116e-05	1.121e-05	1.179e-05	2.044e-05	1.827e-05	6.33e-06	1.947e-05	9.92e-06	8.71e-06	2.297e-05	2.212e-05	2.387e-05	7.99e-06	1.947e-05	2.218e-05	8.89e-06	1.968e-05	4.244e-05	3.478e-05	2.264e-05	7.17e-06	2.86e-05	3.192e-05	2.276e-05	9.74e-06	2.779e-05	2.815e-05	7.63e-06	3.795e-05	2.845e-05	8.44e-06	8.8e-06	1.564e-05	1.953e-05	7.57e-06	1.148e-05	9.19e-06
										Roundness	0.595397	0.531422	0.350964	0.789612	0.275717	0.350285	0.401271	0.811639	0.657857	0.543574	0.717689	0.360744	0.653019	0.419532	0.566255	0.765765	0.203284	0.501665	0.416473	0.372168	0.274663	0.428706	0.961264	0.268191	0.319815	0.398476	0.790461	0.148729	0.460539	0.437967	0.164458	0.701444	0.694668	0.518764	0.572346	0.480868	0.599818	0.394384	0.508305
		2	0.030735	53		1724.42	1.94247e-05	0.385601		Area	3.34e-05	9.07e-06	1.197e-05	7.35e-06	2.188e-05	1.971e-05	1.073e-05	1.637e-05	4.22e-05	1.115e-05	6.54e-06	9.1e-06	9.95e-06	1.667e-05	6.972e-05	9.16e-06	9.77e-06	7.41e-06	1.04e-05	2.821e-05	1.528e-05	2.146e-05	1.588e-05	6.24e-06	1.944e-05	1.405e-05	1.76e-05	1.094e-05	7.942e-05	1.866e-05	7.87e-06	1.607e-05	1.26e-05	1.619e-05	3.207e-05	2.481e-05	3.59e-05	2.333e-05	1.236e-05
										Roundness	0.165712	0.474122	0.5211	0.535655	0.290858	0.505942	0.134315	0.192166	0.45971	0.13384	0.369484	0.392312	0.622531	0.75231	0.246981	0.283255	0.399278	0.449941	0.144122	0.262074	0.272255	0.514211	0.26004	0.232443	0.868855	0.274567	0.368893	0.304505	0.22189	0.327383	0.654887	0.174558	0.193131	0.21155	0.353614	0.392437	0.344992	0.487809	0.420595
		3	0.0378477	64		1690.99	1.84697e-05	0.437115		Area	9.71e-06	5.874e-05	1.465e-05	5.157e-05	1.706e-05	2.062e-05	8.5e-06	7.29e-06	2.236e-05	8.23e-06	5.868e-05	1.854e-05	7.84e-06	1.163e-05	1.136e-05	2.267e-05	8.5e-06	1.275e-05	2.092e-05	1.893e-05	1.462e-05	1.929e-05	1.821e-05	1.254e-05	3.728e-05	8.62e-06	3.472e-05	1.531e-05	2.86e-05	9.8e-06	1.145e-05	6.96e-06	3.43e-05	8.02e-06	2.092e-05	2.975e-05	9.43e-06	1.058e-05	1.751e-05
										Roundness	0.467572	0.269631	0.261325	0.37671	0.371381	0.473555	0.401268	0.466523	0.533355	0.70015	0.447622	0.472982	0.368254	0.155877	0.224348	0.266631	0.542138	0.490803	0.369322	0.246788	0.360995	0.53922	0.317389	0.253958	0.579302	0.789811	0.235211	0.276615	0.237542	0.511491	0.407688	0.503725	0.285724	0.5142	0.402927	0.257304	0.489593	0.665286	0.412628
		4	0.0292835	70		2390.42	2.68903e-05	0.406456		Area	3.228e-05	8.77e-06	3.216e-05	8.198e-05	5.697e-05	1.447e-05	4.313e-05	2.384e-05	2.315e-05	3.469e-05	2.472e-05	3.451e-05	9.609e-05	3.261e-05	3.695e-05	4.979e-05	2.161e-05	3.451e-05	1.799e-05	3.291e-05	1.513e-05	5.281e-05	1.151e-05	1.679e-05	3.611e-05	5.362e-05	1.845e-05	7.6e-06	6.18e-06	1.851e-05	6.48e-06	1.094e-05	2.372e-05	3.867e-05	6.54e-06	1.115e-05	1.769e-05	1.64e-05	4.214e-05
										Roundness	0.546836	0.803378	0.365528	0.415527	0.336058	0.320254	0.265665	0.533306	0.418579	0.379951	0.552257	0.198646	0.239601	0.209878	0.26094	0.23634	0.392253	0.228491	0.262448	0.498483	0.302541	0.41737	0.235018	0.450049	0.352885	0.300394	0.517056	0.47309	0.528798	0.298471	0.600778	0.384763	0.177472	0.426281	0.494642	0.470795	0.623683	0.47047	0.423425
		5	0.017016	43		2527.03	1.97256e-05	0.441815		Area	7.47e-06	6.75e-06	1.112e-05	1.534e-05	8.38e-06	9.49e-06	1.676e-05	2.535e-05	8.71e-06	1.625e-05	6.66e-06	2.297e-05	3.002e-05	1.043e-05	1.814e-05	1.513e-05	5.471e-05	7.38e-06	7.005e-05	3.237e-05	3.536e-05	9.01e-06	3.493e-05	5.314e-05	1.682e-05	2.047e-05	2.345e-05	1.805e-05	9.77e-06	1.926e-05	9.46e-06	9.04e-06	1.317e-05	1.01e-05	1.396e-05	2.463e-05	2.758e-05	1.35e-05	2.74e-05
										Roundness	0.353193	0.545858	0.420883	0.794436	0.804302	0.402364	0.710053	0.415841	0.565478	0.499552	0.553382	0.297407	0.204336	0.579288	0.510698	0.476164	0.222023	0.468559	0.293684	0.567262	0.335569	0.612007	0.697602	0.233564	0.309892	0.221342	0.468232	0.232358	0.332636	0.199276	0.697293	0.592814	0.26501	0.372115	0.2854	0.48468	0.703779	0.176168	0.728083
		MEAN	-	-		2024.34	2.06933e-05	0.431194
	Rat23	1	0.0438315	77		1756.73	2.71313e-05	0.420352		Area	1.911e-05	3.587e-05	3.765e-05	3.961e-05	5.579e-05	1.625e-05	3.924e-05	3.548e-05	6.245e-05	5.254e-05	4.274e-05	2.074e-05	1.257e-05	1.221e-05	6.079e-05	2.743e-05	2.55e-05	2.167e-05	4.988e-05	2.324e-05	1.157e-05	3.174e-05	1.742e-05	4.202e-05	1.61e-05	1.269e-05	7.81e-06	4.732e-05	1.76e-05	6.384e-05	4.184e-05	7.41e-06	2.438e-05	2.83e-05	1.995e-05	3.831e-05	3.258e-05	1.887e-05	1.079e-05
										Roundness	0.32738	0.212179	0.374525	0.566702	0.658588	0.332186	0.156247	0.197703	0.206377	0.704968	0.516966	0.753559	0.333311	0.383833	0.215557	0.433625	0.320071	0.404894	0.14107	0.487967	0.87397	0.707321	0.573315	0.707351	0.671206	0.388573	0.439828	0.347256	0.268484	0.701134	0.721254	0.563397	0.722478	0.311614	0.307626	0.151467	0.315859	0.270648	0.65161
		2	0.0322093	44		1366.07	2.01018e-05	0.411198		Area	2.559e-05	1.92e-05	1.57e-05	1.763e-05	2.05e-05	3.753e-05	1.519e-05	2.146e-05	2.652e-05	9.19e-06	1.293e-05	2.122e-05	6.87e-06	1.86e-05	1.679e-05	2.27e-05	1.362e-05	7.29e-06	6.93e-06	7.41e-06	1.555e-05	3.418e-05	6.116e-05	2.11e-05	1.591e-05	3.168e-05	1.175e-05	7.17e-06	6.239e-05	1.567e-05	2.053e-05	2.903e-05	6.09e-06	1.191e-05	9.1e-06	1.028e-05	2.475e-05	1.191e-05	2.044e-05
										Roundness	0.300723	0.242402	0.359368	0.626624	0.177495	0.569744	0.313023	0.442201	0.278624	0.296304	0.572442	0.60543	0.310014	0.585603	0.226662	0.524397	0.610835	0.168479	0.542857	0.335305	0.261276	0.363212	0.470368	0.391292	0.80991	0.309734	0.30711	0.501364	0.245813	0.296169	0.183404	0.474643	0.565975	0.186609	0.440676	0.755733	0.580422	0.276706	0.245718
		3	0.0456435	86		1884.17	2.41321e-05	0.431118		Area	8.813e-05	2.45e-05	3.117e-05	2.743e-05	3.322e-05	1.682e-05	3.34e-05	1.269e-05	7.9e-06	8.38e-06	1.344e-05	1.194e-05	2.342e-05	3.424e-05	1.166e-05	6.87e-06	2.698e-05	2.755e-05	6.81e-06	3.312e-05	5.522e-05	4.895e-05	1.929e-05	4.277e-05	8.32e-06	4.171e-05	6.09e-06	2.514e-05	1.064e-05	3.34e-05	1.281e-05	3.487e-05	1.224e-05	1.441e-05	3.394e-05	3.008e-05	3.852e-05	2.466e-05	1.745e-05
										Roundness	0.129132	0.39613	0.439331	0.476895	0.251972	0.486558	0.207237	0.530661	0.599588	0.360544	0.493614	0.478106	0.186918	0.640257	0.267093	0.556099	0.39472	0.560346	0.363458	0.329942	0.434191	0.289443	0.27628	0.309091	0.527753	0.220307	0.574194	0.387401	0.515995	0.355038	0.533684	0.491275	0.337747	0.451845	0.331205	0.201146	0.173679	0.50107	0.287757
		4	0.0404705	78		1927.33	1.95019e-05	0.524212		Area	1.863e-05	2.58e-05	6.87e-06	1.073e-05	2.258e-05	1.848e-05	1.245e-05	1.802e-05	2.285e-05	7.08e-06	8.02e-06	7.47e-06	1.166e-05	1.42e-05	8.8e-06	6.42e-06	2.131e-05	6.33e-06	1.694e-05	3.921e-05	1.335e-05	4.606e-05	6.27e-06	7.87e-06	3.671e-05	8.71e-06	8.56e-06	6.9e-06	2.875e-05	7.38e-06	2.71e-05	1.76e-05	1.082e-05	2.05e-05	2.086e-05	5.211e-05	7.29e-06	3.882e-05	1.899e-05
										Roundness	0.467168	0.561866	0.822539	0.402206	0.766378	0.597832	0.743489	0.649632	0.272835	0.863356	0.586431	0.762685	0.598544	0.77967	0.644648	0.217835	0.749134	0.624202	0.361682	0.199015	0.444357	0.602271	0.441899	0.415861	0.502934	0.395274	0.76683	0.646782	0.306608	0.632905	0.784959	0.608375	0.790995	0.414221	0.344072	0.509328	0.671892	0.523244	0.219756
		5	0.0417955	67		1603.04	2.45804e-05	0.516017		Area	9.01e-06	6.03e-06	8.036e-05	2.571e-05	3.409e-05	7.372e-05	1.697e-05	9.55e-06	4.835e-05	3.762e-05	1.845e-05	2.601e-05	2.869e-05	3.189e-05	1.947e-05	8.98e-06	5.703e-05	8.23e-06	6.93e-06	4.069e-05	1.284e-05	1.549e-05	2.538e-05	6.09e-06	4.385e-05	1.188e-05	5.419e-05	4.521e-05	3.638e-05	3.201e-05	2.716e-05	2.945e-05	1.148e-05	2.833e-05	3.249e-05	2.616e-05	9.25e-06	2.146e-05	2.134e-05
										Roundness	0.348639	0.485239	0.375247	0.370349	0.594333	0.328161	0.714943	0.506945	0.298931	0.273527	0.411997	0.589973	0.727131	0.550822	0.810868	0.665278	0.306484	0.429846	0.418936	0.171257	0.338277	0.468514	0.491079	0.475232	0.271981	0.499712	0.326307	0.350422	0.218367	0.42425	0.482139	0.246292	0.514348	0.261845	0.465395	0.703513	0.610165	0.215928	0.364251
		MEAN	-	-		1707.47	2.30895e-05	0.460579
	Rat24	1	0.0295422	66		2234.09	2.22623e-05	0.424303		Area	3.596e-05	9.13e-06	1.257e-05	2.282e-05	1.302e-05	8.8e-06	1.745e-05	2.101e-05	6.12e-06	5.118e-05	3.97e-05	1.793e-05	2.523e-05	1.757e-05	1.757e-05	2.571e-05	1.432e-05	3.774e-05	7.81e-06	1.522e-05	5.027e-05	9.86e-06	4.06e-05	7.2e-06	2.224e-05	1.429e-05	1.049e-05	8.14e-06	1.1e-05	1.359e-05	8.62e-06	9.8e-06	4.976e-05	1.658e-05	7.72e-06	1.308e-05	7.14e-06	2.797e-05	1.576e-05
										Roundness	0.572473	0.580827	0.869231	0.806501	0.502047	0.821106	0.451224	0.361455	0.395414	0.238632	0.417654	0.145371	0.637013	0.254965	0.334953	0.493179	0.253655	0.331187	0.350872	0.606638	0.206185	0.532796	0.46037	0.552353	0.137274	0.359596	0.509532	0.491787	0.295687	0.741819	0.740153	0.434273	0.332108	0.197834	0.448986	0.326841	0.310735	0.44721	0.512765
		2	0.0287251	69		2402.08	2.35836e-05	0.425716		Area	1.374e-05	1.094e-05	3.545e-05	7.186e-05	9.1e-06	1.396e-05	1.094e-05	3.306e-05	6.595e-05	2.496e-05	8.92e-06	3.15e-05	1.679e-05	6.923e-05	2.092e-05	1.766e-05	1.01e-05	1.266e-05	1.884e-05	2.197e-05	1.085e-05	1.643e-05	1.124e-05	0.00010432	4.262e-05	1.727e-05	1.275e-05	1.254e-05	7.05e-06	1.269e-05	7.29e-06	1.272e-05	8.26e-06	2.673e-05	3.117e-05	2.249e-05	1.185e-05	4.603e-05	3.852e-05
										Roundness	0.338212	0.364969	0.303724	0.245517	0.316792	0.417252	0.436271	0.32919	0.399479	0.444608	0.378495	0.185032	0.293571	0.439864	0.325873	0.396027	0.394983	0.265676	0.501443	0.496557	0.85649	0.574693	0.546378	0.314858	0.444858	0.355173	0.665311	0.290867	0.534621	0.382352	0.292841	0.42095	0.512069	0.269779	0.153326	0.906321	0.428162	0.376459	0.293353
		3	0.0408547	80		1958.16	1.88344e-05	0.456219		Area	4.352e-05	8.86e-06	6.42e-06	2.288e-05	1.275e-05	9.95e-06	2.354e-05	1.718e-05	2.245e-05	1.854e-05	2.511e-05	1.824e-05	2.143e-05	4.187e-05	9.37e-06	4.524e-05	2.818e-05	2.658e-05	3.213e-05	8.08e-06	2.031e-05	2.077e-05	1.504e-05	4.874e-05	6.33e-06	1.212e-05	1.974e-05	1.486e-05	2.197e-05	1.558e-05	1.01e-05	1.028e-05	5.588e-05	1.206e-05	9.52e-06	2.393e-05	2.182e-05	6.87e-06	1.151e-05
										Roundness	0.254628	0.787474	0.871585	0.318181	0.503168	0.334469	0.245699	0.307961	0.491285	0.276093	0.356115	0.276623	0.278382	0.428115	0.34611	0.271134	0.188867	0.353485	0.427843	0.597191	0.457429	0.578007	0.308196	0.34966	0.317072	0.511926	0.833004	0.341546	0.391247	0.445584	0.6983	0.437356	0.130706	0.421412	0.291216	0.421856	0.568597	0.166977	0.483148
		4	0.0350111	67		1913.68	1.75639e-05	0.454874		Area	1.658e-05	6.72e-06	1.022e-05	2.218e-05	9.43e-06	1.341e-05	1.908e-05	1.35e-05	1.145e-05	1.974e-05	2.188e-05	1.365e-05	4.34e-05	1.374e-05	6.93e-06	3.108e-05	4.202e-05	9.16e-06	1.383e-05	5.459e-05	1.323e-05	9.61e-06	1.489e-05	1.962e-05	7.96e-06	8.8e-06	3.177e-05	9.28e-06	3.816e-05	3.343e-05	2.906e-05	2.553e-05	2.574e-05	1.034e-05	1.902e-05	2.788e-05	8.47e-06	9.07e-06	3.086e-05
										Roundness	0.893301	0.40607	0.396909	0.328494	0.305204	0.690612	0.615927	0.351213	0.527157	0.46216	0.465194	0.536259	0.151433	0.389893	0.437419	0.413859	0.175323	0.514841	0.42105	0.146414	0.405233	0.891675	0.579802	0.396277	0.953676	0.377047	0.406739	0.168667	0.752492	0.491353	0.319446	0.338086	0.454612	0.374912	0.229796	0.458523	0.342194	0.237181	0.207189
		5	0.0192914	30		1555.1	2.2335e-05	0.448757		Area	1.483e-05	9.34e-06	2.755e-05	3.454e-05	2.27e-05	2.562e-05	1.983e-05	1.338e-05	6.99e-06	2.294e-05	3.97e-05	2.664e-05	2.218e-05	1.736e-05	1.2e-05	1.245e-05	4.868e-05	2.423e-05	1.995e-05	2.52e-05	5.811e-05	3.481e-05	2.36e-05	7.29e-06	2.239e-05	1.073e-05	1.658e-05	2.842e-05	1.396e-05	8.05e-06
										Roundness	0.246813	0.722882	0.287858	0.188205	0.17444	0.506066	0.351629	0.457336	0.733897	0.807696	0.335789	0.481544	0.679418	0.625301	0.39929	0.560351	0.872642	0.377418	0.233551	0.371142	0.378268	0.18047	0.373258	0.550635	0.214846	0.240923	0.471531	0.479066	0.494574	0.665867
		MEAN	-	-		2012.62	2.09158e-05	0.441974
[truncated: 149 more columns]

## Sheet: VGE_Histology
Supplementay table 4: VGE stain measurements
		Total Area	Collagen Area	Elastin Area		Collagen Density	Elastin Density
Rat 08	1	61229	14926	18451		24.3773	30.1344
	2	74270	20242	16939		27.2546	22.8073
	3	58279	11528	14447		19.7807	24.7894
					Mean	23.8042	25.9104
Rat 09	1	146916	17983	69356		12.2403	47.2079
	2	100768	15377	29567		15.2598	29.3417
	3	110026	30046	38521		27.3081	35.0108
					Mean	18.2694	37.1868
Rat 10	1	81668	19258	18746		23.5808	22.9539
	2	69404	6241	19384		8.99228	27.9292
	3	75082	10538	19215		14.0353	25.592
					Mean	15.5361	25.4917
Rat 11	1	104080	7001	22615		6.72656	21.7285
	2	86516	12734	32403		14.7187	37.4532
	3	93276	8515	23338		9.12882	25.0204
					Mean	10.1913	28.0673
Rat 12	1	61212	13610	18688		22.2342	30.53
	2	52256	9931	13151		19.0045	25.1665
	3	60556	8378	11640		13.8351	19.2219
					Mean	18.3579	24.9728
Rat 13	1	78816	7469	22482		9.4765	28.5247
	2	56403	10845	12624		19.2277	22.3818
	3	61472	6384	12723		10.3852	20.6972
					Mean	13.0298	23.8679
Rat 14	1	82860	22366	32514		26.9925	39.2397
	2	82232	22446	32446		27.2959	39.4567
	3	92464	30503	49134		32.9891	53.1385
					Mean	29.0925	43.945
Rat 15	1	86383	27887	49292		32.283	57.0622
	2	92175	29837	46486		32.3699	50.4323
	3	91366	23582	40024		25.8105	43.8062
					Mean	30.1545	50.4336
Rat 16	1	76252	11332	27630		14.8612	36.2351
	2	69283	13194	24731		19.0436	35.6956
	3	66522	19641	22573		29.5256	33.9331
					Mean	21.1435	35.288
Rat 17	1	74789	15934	24128		21.3053	32.2614
	2	75542	12708	30465		16.8224	40.3286
	3	66203	12496	29107		18.8753	43.9663
					Mean	19.001	38.8521
Rat 18	1	60949	11195	29919		18.3678	49.0886
	2	61378	6069	30638		9.88791	49.9169
	3	125746	7675	48650		6.10357	38.6891
					Mean	11.4531	45.8982
Rat 19	1	15227	2997	4918		19.6821	32.2979
	2	13428	1521	3094		11.3271	23.0414
	3	15142	3247	5133		21.4437	33.8991
					Mean	17.4843	29.7461
Rat 20	1	52316	3903	14573		7.46043	27.8557
	2	57295	4646	14666		8.10891	25.5973
	3	49666	4165	14418		8.38602	29.0299
					Mean	7.98512	27.4943
Rat 21	1	62992	9219	14894		14.6352	23.6443
	2	74554	8264	21564		11.0846	28.924
	3	54066	11165	15276		20.6507	28.2544
					Mean	15.4568	26.9409
Rat 22	1	74912	9347	14241		12.4773	19.0103
	2	76128	9018	19284		11.8458	25.331
	3	61531	14197	12013		23.0729	19.5235
					Mean	15.7987	21.2883
Rat 23	1	101416	13854	24136		13.6606	23.799
	2	64120	6180	15330		9.63818	23.9083
	3	81740	15234	20427		18.6371	24.9902
					Mean	13.9786	24.2325
Rat 24	1	60988	12103	18644		19.8449	30.5699
	2	63824	6668	13400		10.4475	20.9952
	3	64743	5621	14801		8.68202	22.8612
					Mean	12.9915	24.8088

## Sheet: pre-stretch
	Supplementary table 5: Pre-stretch results
	Rata	Segment	0-33.3%	33.3-66.6%	66.6-100%
	24	Init. Length	2.42	2.1486	2.1452
		Final length	1.726	1.5396	1.2944
		pre-stretch	1.40209	1.39556	1.65729
	23	Init. Length	2.078	1.799	1.8078
		Final length	1.5704	1.44	1.1926
		pre-stretch	1.32323	1.24931	1.51585
	22	Init. Length	1.7944	1.7196	1.6286
		Final length	1.7046	1.4248	1.2002
		pre-stretch	1.05268	1.20691	1.35694
	21	Init. Length	1.523	1.6042	1.5904
		Final length	1.2364	1.2088	1.048
		pre-stretch	1.2318	1.3271	1.51756
	20	Init. Length	1.5866	1.8472	1.8638
		Final length	1.3002	1.3414	1.1732
		pre-stretch	1.22027	1.37707	1.58865
	19	Init. Length	1.6632	1.8174	2.0182
		Final length	1.3338	1.4032	1.484
		pre-stretch	1.24696	1.29518	1.35997
	18	Init. Length	1.681	2.009	2.06
		Final length	1.313	1.661	1.577
		pre-stretch	1.28027	1.20951	1.30628
	17	Init. Length	Image not available
		Final length
		pre-stretch
	16	Init. Length	Image not available
		Final length
		pre-stretch
	15	Init. Length	1.6342	1.932	1.7872
		Final length	1.18	1.3988	1.2426
		pre-stretch	1.38492	1.38118	1.43827
	14	Init. Length	1.95	1.779	1.975
		Final length	1.506	1.362	1.396
		pre-stretch	1.29482	1.30617	1.41476
	13	Init. Length	1.6764	1.7164	1.6744
		Final length	1.627	1.417	1.2082
		pre-stretch	1.03036	1.21129	1.38586
	12	Init. Length	Image not available
		Final length
		pre-stretch
	11	Init. Length	1.85	1.971	2.1
		Final length	1.484	1.622	1.481
		pre-stretch	1.24663	1.21517	1.41796
	10	Init. Length	Image not available
		Final length
		pre-stretch
	9	Init. Length	1.6566	1.6934	1.6804
		Final length	1.557	1.655	1.3982
		pre-stretch	1.06397	1.0232	1.20183
	8	Init. Length	1.535	1.97	2.058
		Final length	1.521	1.65	1.547
		pre-stretch	1.0092	1.19394	1.33032

## Sheet: Histomorphometric
Supplementary table 6: Histomorphometric measurements
Rat	Int.Diameter (um)	Ext.Diameter (um)	Intima-media thickness(um)	M/L ratio	CrossSection (mm2)	Group
8	1386.41	1956.1	134.71	1.18277	485568	NN
9	1150.95	1690.14	93.37	1.18807	484100	NN
10	1771.05	2314.27	147.48	1.18508	537996	NN
11	1815.47	2273.34	147.17	1.1692	456014	NN
12	1784.03	2212.91	109.46	1.15135	Image not clear	NN
13	1755.62	2092.14	96.49	1.11318	324443	NN
14	1940.37	2325.98	123.77	1.14842	546989	STH
15	2141.51	2682.62	175.15	1.16484	541349	STH
16	1846.15	2315.74	121.51	1.14146	389048	STH
17	1875.11	2468.89	125.06	1.13342	784833	STH
18	1739.09	2172.85	107.27	1.19972	240542	STH
19	1814.69	2240.94	116.12	1.13117	378171	STH
20	2253.98	2580.24	97.07	1.09927	608022	LTH
21	1867.5	2390.36	107.64	1.12752	453489	LTH
22	1900.24	2398.52	160.37	1.12454	432209	LTH
23	1925.93	2321.12	125.76	1.13539	484695	LTH
24	1865.56	2309	112.99	1.12812	449500	LTH
